# Supplementary material for: Surfing the limits of cyanine photocages one step at a time
Source: Chem Sci. 2024 Nov 11;16(4):1677–83. doi: 10.1039/d4sc07165d (PMC11575602; doi:10.1039/d4sc07165d)
Supplement: SC-016-D4SC07165D-s002 [file SC-016-D4SC07165D-s002.zip]

Archive with 31 entries (26 files):
- xyz-files/
- xyz-files/CSE/
- xyz-files/CSE/1/
- xyz-files/CSE/1/1-Ref.xyz
- xyz-files/CSE/1/1a.xyz
- xyz-files/CSE/1/1b.xyz
- xyz-files/CSE/1/1c.xyz
- xyz-files/CSE/1/1d.xyz
- xyz-files/CSE/1/1e.xyz
- xyz-files/CSE/1/1f.xyz
- xyz-files/CSE/1/General_Information.txt
- xyz-files/CSE/2/
- xyz-files/CSE/2/2-Ref.xyz
- xyz-files/CSE/2/2a.xyz
- xyz-files/CSE/2/2b.xyz
- xyz-files/CSE/2/2c.xyz
- xyz-files/CSE/2/2d.xyz
- xyz-files/CSE/2/2e.xyz
- xyz-files/CSE/2/2f.xyz
- xyz-files/CSE/2/7.xyz
- xyz-files/CSE/2/General_Information.txt
- xyz-files/TD-DFT/
- xyz-files/TD-DFT/1a.xyz
- xyz-files/TD-DFT/1a_TS.xyz
- xyz-files/TD-DFT/1b.xyz
- xyz-files/TD-DFT/1b_TS.xyz
- xyz-files/TD-DFT/1c.xyz
- xyz-files/TD-DFT/1c_TS.xyz
- xyz-files/TD-DFT/1d.xyz
- xyz-files/TD-DFT/1d_TS.xyz
- xyz-files/TD-DFT/General_Information.txt
