# Supplementary material for: Surfing the limits of cyanine photocages one step at a time
Source: Chem Sci. 2024 Nov 11;16(4):1677–83. doi: 10.1039/d4sc07165d (PMC11575602; doi:10.1039/d4sc07165d)
Supplement: SC-016-D4SC07165D-s002 [file SC-016-D4SC07165D-s002.zip › xyz-files/CSE/1/1-Ref.xyz]

67
	Energy: -799126.9145002
C          9.60940        0.27226       -0.00017
C          8.55514        1.19150       -0.00011
C          7.26101        0.67888       -0.00006
C          7.00284       -0.69437       -0.00007
C          8.05748       -1.59633       -0.00014
C          9.36904       -1.10420       -0.00019
N          6.02698        1.37128        0.00001
C          4.96983        0.51566        0.00006
C          5.50052       -0.92837       -0.00001
C          5.07720       -1.69347       -1.27805
C          5.07732       -1.69353        1.27803
C          3.65412        0.97213        0.00011
C          2.49561        0.18220        0.00014
C          1.20929        0.71497        0.00019
C         -1.20650        0.74740        0.00019
C         -2.48980        0.21316        0.00014
C         -3.65607        0.99449        0.00009
C         -4.96719        0.52911        0.00003
N         -6.03186        1.37722       -0.00005
C         -7.25998        0.67547       -0.00009
C         -6.99164       -0.69598       -0.00004
C         -5.48756       -0.91890        0.00004
C         -5.05866       -1.68114       -1.27769
C         -5.05878       -1.68106        1.27785
C         -8.55821        1.17783       -0.00017
C         -9.60546        0.25057       -0.00020
C         -9.35478       -1.12400       -0.00015
C         -8.03940       -1.60587       -0.00007
C          5.90456        2.82296        0.00004
C         -5.91978        2.82933       -0.00009
H         10.63068        0.64067       -0.00021
H          8.76031        2.25670       -0.00010
H          7.87646       -2.66783       -0.00015
H         10.20437       -1.79734       -0.00024
H          3.99666       -1.85714       -1.31677
H          5.37348       -1.14931       -2.17985
H          5.56777       -2.67192       -1.29684
H          5.37370       -1.14942        2.17982
H          3.99677       -1.85718        1.31685
H          5.56787       -2.67199        1.29671
H          3.50160        2.04812        0.00012
H          2.60899       -0.89542        0.00013
H          1.13186        1.80186        0.00020
H         -1.11549        1.83289        0.00018
H         -2.59030       -0.86674        0.00013
H         -3.51052        2.07152        0.00007
H         -5.35844       -1.13904       -2.17958
H         -5.54207       -2.66318       -1.29682
H         -3.97686       -1.83682       -1.31562
H         -3.97698       -1.83674        1.31590
H         -5.54219       -2.66310        1.29699
H         -5.35866       -1.13891        2.17969
H         -8.77152        2.24144       -0.00020
H        -10.62951        0.61129       -0.00026
H        -10.18478       -1.82353       -0.00017
H         -7.85007       -2.67597       -0.00004
H          5.36822        3.16191       -0.89226
H          6.89732        3.26900        0.00006
H          5.36822        3.16187        0.89237
H         -6.91563        3.26855       -0.00014
H         -5.38575        3.17236        0.89215
H         -5.38567        3.17231       -0.89230
C         -0.00667        0.00732        0.00020
C         -0.05733       -1.50389        0.00017
H         -0.59044       -1.87488        0.88305
H         -0.58954       -1.87487       -0.88327
H          0.93109       -1.96355        0.00069
