# Supplementary material for: Surfing the limits of cyanine photocages one step at a time
Source: Chem Sci. 2024 Nov 11;16(4):1677–83. doi: 10.1039/d4sc07165d (PMC11575602; doi:10.1039/d4sc07165d)
Supplement: SC-016-D4SC07165D-s002 [file SC-016-D4SC07165D-s002.zip › xyz-files/CSE/1/1a.xyz]

70
	Energy: -823853.2871247
C         -9.60930        0.35864        0.01244
C         -8.55312        1.27401       -0.04331
C         -7.25992        0.76055       -0.00221
C         -7.00481       -0.61019        0.09113
C         -8.06133       -1.50826        0.14566
C         -9.37193       -1.01513        0.10568
N         -6.02484        1.44923       -0.04217
C         -4.96882        0.59340        0.02149
C         -5.50295       -0.84650        0.11472
C         -5.08780       -1.52554        1.44293
C         -5.07515       -1.69607       -1.10710
C         -3.65292        1.04623       -0.00020
C         -2.49453        0.25662        0.05989
C         -1.20731        0.78416        0.03870
C          1.20732        0.78416        0.03871
C          2.49453        0.25661        0.05992
C          3.65293        1.04621       -0.00018
C          4.96883        0.59338        0.02149
N          6.02484        1.44922       -0.04227
C          7.25992        0.76055       -0.00227
C          7.00483       -0.61018        0.09117
C          5.50297       -0.84652        0.11482
C          5.08788       -1.52548        1.44308
C          5.07518       -1.69618       -1.10694
C          8.55311        1.27403       -0.04340
C          9.60931        0.35868        0.01239
C          9.37196       -1.01509        0.10571
C          8.06137       -1.50824        0.14574
C         -5.89906        2.89720       -0.13819
C          5.89903        2.89717       -0.13844
H        -10.62979        0.72808       -0.01756
H         -8.75610        2.33720       -0.11531
H         -7.88249       -2.57769        0.21831
H        -10.20867       -1.70530        0.14755
H         -4.00766       -1.68761        1.49772
H         -5.38748       -0.92195        2.30489
H         -5.58017       -2.49988        1.52449
H         -5.36487       -1.21218       -2.04469
H         -3.99491       -1.86523       -1.12837
H         -5.56860       -2.67231       -1.06373
H         -3.49782        2.11965       -0.06992
H         -2.60678       -0.81978        0.12404
H         -1.12096        1.86868       -0.02349
H          1.12096        1.86868       -0.02350
H          2.60677       -0.81980        0.12411
H          3.49783        2.11963       -0.06991
H          5.38756       -0.92181        2.30499
H          5.58029       -2.49979        1.52470
H          4.00776       -1.68758        1.49792
H          3.99494       -1.86537       -1.12818
H          5.56865       -2.67241       -1.06352
H          5.36486       -1.21235       -2.04458
H          8.75608        2.33721       -0.11546
H         10.62979        0.72813       -0.01764
H         10.20871       -1.70525        0.14762
H          7.88254       -2.57766        0.21847
H         -5.37040        3.29468        0.73442
H         -6.89071        3.34402       -0.17794
H         -5.35336        3.17465       -1.04597
H          6.89066        3.34397       -0.17863
H          5.35300        3.17449       -1.04606
H          5.37068        3.29478        0.73430
C         -0.00000        0.05851        0.08245
C         -0.00002       -1.45724        0.12165
H          0.86979       -1.81468        0.68157
H         -0.86978       -1.81466        0.68168
C         -0.00014       -2.09135       -1.28408
H         -0.88316       -1.78732       -1.85566
H          0.88279       -1.78737       -1.85583
H         -0.00016       -3.18383       -1.21010
