# Supplementary material for: Surfing the limits of cyanine photocages one step at a time
Source: Chem Sci. 2024 Nov 11;16(4):1677–83. doi: 10.1039/d4sc07165d (PMC11575602; doi:10.1039/d4sc07165d)
Supplement: SC-016-D4SC07165D-s002 [file SC-016-D4SC07165D-s002.zip › xyz-files/CSE/1/1b.xyz]

73
	Energy: -848508.6138865
C         -9.64623        0.67740       -0.00031
C         -8.53700        1.52955       -0.00026
C         -7.27693        0.93800       -0.00006
C         -7.10452       -0.44870        0.00004
C         -8.21304       -1.28351       -0.00000
C         -9.49172       -0.71125       -0.00017
N         -6.00280        1.55268        0.00003
C         -4.99989        0.63277        0.00007
C         -5.61953       -0.77560        0.00022
C         -5.24479       -1.56559        1.27821
C         -5.24456       -1.56592       -1.27750
C         -3.65921        1.00659       -0.00008
C         -2.55074        0.14566       -0.00005
C         -1.23625        0.60311       -0.00026
C          1.15796        0.58767       -0.00004
C          2.47269        0.13124        0.00010
C          3.57569        1.00017        0.00014
C          4.92070        0.64353        0.00011
N          5.91117        1.57755        0.00020
C          7.19357        0.98076        0.00004
C          7.04063       -0.40820       -0.00004
C          5.56034       -0.75580        0.00000
C          5.19685       -1.55130        1.27748
C          5.19679       -1.55109       -1.27762
C          8.44540        1.58968       -0.00003
C          9.56637        0.75303       -0.00014
C          9.43124       -0.63764       -0.00020
C          8.16060       -1.22755       -0.00015
C         -5.79047        2.99361       -0.00004
C          5.67919        3.01533        0.00034
H        -10.64271        1.10846       -0.00046
H         -8.67583        2.60542       -0.00040
H         -8.09870       -2.36419        0.00010
H        -10.36835       -1.35137       -0.00021
H         -4.17649       -1.79612        1.31685
H         -5.50673       -1.00398        2.17995
H         -5.79519       -2.51169        1.29712
H         -5.50640       -1.00457       -2.17943
H         -4.17625       -1.79641       -1.31591
H         -5.79491       -2.51206       -1.29622
H         -3.44044        2.07116       -0.00029
H         -2.73432       -0.92203        0.00009
H         -1.11113        1.68586       -0.00036
H          1.03685        1.67114       -0.00003
H          2.65684       -0.93450        0.00004
H          3.34526        2.06238        0.00013
H          5.44818       -0.98560        2.17965
H          5.76175       -2.48878        1.29738
H          4.13225       -1.79902        1.31403
H          4.13222       -1.79890       -1.31410
H          5.76178       -2.48852       -1.29776
H          5.44799       -0.98519       -2.17970
H          8.56933        2.66736       -0.00002
H         10.55675        1.19794       -0.00020
H         10.31668       -1.26551       -0.00028
H          8.06125       -2.30972       -0.00021
H         -5.23339        3.29874        0.89185
H         -6.75359        3.50058        0.00073
H         -5.23465        3.29891       -0.89266
H          6.63531        3.53537        0.00124
H          5.11930        3.31331       -0.89225
H          5.11796        3.31285        0.89223
C         -0.04376       -0.15426       -0.00024
C         -0.09166       -1.68080       -0.00008
H         -1.14670       -1.96787       -0.00021
C          0.49946       -2.30100        1.28424
H          0.03440       -1.87141        2.17771
H          0.31306       -3.38060        1.29145
H          1.57946       -2.15191        1.37002
C          0.49984       -2.30106       -1.28419
H          0.03548       -1.87117       -2.17788
H          1.57998       -2.15246       -1.36927
H          0.31298       -3.38057       -1.29158
