# Supplementary material for: Surfing the limits of cyanine photocages one step at a time
Source: Chem Sci. 2024 Nov 11;16(4):1677–83. doi: 10.1039/d4sc07165d (PMC11575602; doi:10.1039/d4sc07165d)
Supplement: SC-016-D4SC07165D-s002 [file SC-016-D4SC07165D-s002.zip › xyz-files/CSE/1/1c.xyz]

80
	Energy: -968800.1992637
C         -9.84601       -0.75152        0.18178
C         -8.77005       -1.61095        0.42744
C         -7.48905       -1.10539        0.22449
C         -7.26480        0.20474       -0.20687
C         -8.34066        1.04761       -0.44723
C         -9.63950        0.56115       -0.24992
N         -6.23971       -1.74651        0.39415
C         -5.20290       -0.91675        0.09399
C         -5.76919        0.44929       -0.33166
C         -5.40271        0.78955       -1.79713
C         -5.32823        1.57756        0.63284
C         -3.87825       -1.33118        0.18868
C         -2.73844       -0.56169       -0.09525
C         -1.44187       -1.04940        0.03129
C          0.95895       -1.10687       -0.00587
C          2.27454       -0.66825       -0.13665
C          3.37416       -1.51329        0.07152
C          4.72074       -1.16656       -0.00390
N          5.70843       -2.08107        0.19393
C          6.99230       -1.49693        0.08391
C          6.84107       -0.13826       -0.20506
C          5.36162        0.20296       -0.28351
C          5.00559        0.73173       -1.69426
C          4.98856        1.23328        0.81097
C          8.24268       -2.09280        0.22269
C          9.36517       -1.27471        0.05778
C          9.23222        0.08539       -0.23347
C          7.96277        0.66268       -0.36640
C         -6.08139       -3.12494        0.83632
C          5.47496       -3.48902        0.48526
H        -10.85757       -1.11661        0.33100
H         -8.94922       -2.62711        0.76225
H         -8.18560        2.06945       -0.78300
H        -10.49103        1.20872       -0.43375
H         -4.32820        0.94949       -1.92259
H         -5.71158       -0.01046       -2.47667
H         -5.91773        1.70730       -2.09868
H         -5.58466        1.33353        1.66815
H         -4.25150        1.76161        0.58121
H         -5.84230        2.50682        0.36709
H         -3.69885       -2.35222        0.51502
H         -2.88281        0.45995       -0.42646
H         -1.35033       -2.08033        0.37332
H          0.82592       -2.14182        0.30982
H          2.44806        0.36906       -0.39443
H          3.14288       -2.54623        0.31886
H          5.24185       -0.00751       -2.46569
H          5.58856        1.63485       -1.90151
H          3.94678        0.99163       -1.77550
H          3.92394        1.47910        0.79618
H          5.55065        2.15819        0.64565
H          5.24354        0.85707        1.80646
H          8.36437       -3.14632        0.45090
H         10.35476       -1.70963        0.15962
H         10.11883        0.69944       -0.35670
H          7.86526        1.72138       -0.59127
H         -5.56086       -3.71441        0.07436
H         -7.06237       -3.56472        1.00647
H         -5.51283       -3.16472        1.77132
H          6.42935       -4.00963        0.53827
H          4.95759       -3.60404        1.44367
H          4.87198       -3.94622       -0.30560
C         -0.22600       -0.37627       -0.22285
C         -0.22421        1.04800       -0.78425
H         -1.25718        1.40893       -0.74012
C          0.57673        2.05018        0.05636
C          1.40510        3.02094       -0.52160
C          0.41931        2.05902        1.45169
C          2.05861        3.97049        0.27092
H          1.54253        3.05451       -1.59762
C          1.07144        3.00196        2.24362
H         -0.22140        1.31745        1.92275
C          1.89582        3.96486        1.65512
H          2.69034        4.71795       -0.20145
H          0.93269        2.98815        3.32125
C          0.13663        1.01681       -2.28596
H         -0.49091        0.28512       -2.80386
H         -0.03930        1.99293       -2.74843
H          1.18075        0.73751       -2.45615
H          2.40027        4.70449        2.27032
