# Supplementary material for: Surfing the limits of cyanine photocages one step at a time
Source: Chem Sci. 2024 Nov 11;16(4):1677–83. doi: 10.1039/d4sc07165d (PMC11575602; doi:10.1039/d4sc07165d)
Supplement: SC-016-D4SC07165D-s002 [file SC-016-D4SC07165D-s002.zip › xyz-files/CSE/1/1d.xyz]

84
	Energy: -1040684.7851896
C         10.03212       -0.68225       -0.29375
C          8.98330       -1.53290       -0.65860
C          7.68837       -1.11058       -0.37133
C          7.42472        0.11031        0.25540
C          8.47392        0.94539        0.61240
C          9.78612        0.54164        0.33364
N          6.45991       -1.76348       -0.62628
C          5.39891       -1.02639       -0.19625
C          5.92328        0.27889        0.42779
C          5.56493        0.37900        1.93085
C          5.43061        1.52389       -0.34993
C          4.08830       -1.46871       -0.34338
C          2.92673       -0.79239        0.06335
C          1.64572       -1.29958       -0.12785
C         -0.75066       -1.44357       -0.08931
C         -2.07786       -1.07452        0.11384
C         -3.15248       -1.91185       -0.22047
C         -4.50773       -1.62546       -0.08364
N         -5.46938       -2.52645       -0.42386
C         -6.76895       -2.01076       -0.20932
C         -6.65649       -0.71374        0.29825
C         -5.18743       -0.34206        0.42207
C         -4.83115       -0.04249        1.89851
C         -4.85916        0.86668       -0.48878
C         -8.00204       -2.61623       -0.43457
C         -9.14730       -1.87348       -0.12922
C         -9.05310       -0.57598        0.38053
C         -7.80046        0.01262        0.59720
C          6.34335       -3.06425       -1.27040
C         -5.19535       -3.85811       -0.94619
H         11.05363       -0.98379       -0.50455
H          9.19299       -2.47944       -1.14532
H          8.28811        1.89846        1.10037
H         10.61712        1.18431        0.60691
H          4.48737        0.47968        2.08770
H          5.90981       -0.50356        2.47798
H          6.05245        1.25795        2.36469
H          5.68114        1.44942       -1.41242
H          4.34901        1.65892       -0.26198
H          5.91597        2.41995        0.04999
H          3.93966       -2.43368       -0.82085
H          3.04035        0.17087        0.54633
H          1.58430       -2.26744       -0.62557
H         -0.58666       -2.41105       -0.56436
H         -2.27984       -0.09581        0.53084
H         -2.89134       -2.88439       -0.62990
H         -5.03692       -0.90575        2.53868
H         -5.43792        0.79570        2.25607
H         -3.77942        0.23241        2.01459
H         -3.80315        1.14324       -0.43758
H         -5.45058        1.73147       -0.17049
H         -5.11072        0.65188       -1.53185
H         -8.09383       -3.62171       -0.83129
H        -10.12407       -2.31812       -0.29370
H         -9.95672       -0.01982        0.60964
H         -7.73290        1.02256        0.99269
H          5.84926       -3.77880       -0.60385
H          7.33678       -3.44002       -1.50828
H          5.76814       -2.98256       -2.19862
H         -6.13443       -4.38808       -1.09438
H         -4.67213       -3.79519       -1.90621
H         -4.58176       -4.42598       -0.23951
C          0.41154       -0.71567        0.23570
C          0.36890        0.60239        1.01348
H          1.39132        0.99495        1.02777
C         -0.47193        1.69604        0.34590
C         -1.30471        2.55554        1.06645
C         -0.34693        1.92427       -1.03760
C         -1.99477        3.60630        0.44774
H         -1.42721        2.43058        2.13770
C         -1.02461        2.95617       -1.66816
H          0.29502        1.27852       -1.63186
C         -1.85571        3.81421       -0.92780
H         -2.62327        4.25225        1.05008
H         -0.92253        3.12777       -2.73515
O         -2.46905        4.79971       -1.63600
C         -3.28714        5.72829       -0.93660
H         -3.65200        6.42933       -1.68849
H         -4.14171        5.23128       -0.45889
H         -2.71433        6.27479       -0.17668
C          0.01824        0.32310        2.49203
H          0.66975       -0.46161        2.88861
H          0.16774        1.21945        3.10193
H         -1.01662       -0.00982        2.61652
