# Supplementary material for: Surfing the limits of cyanine photocages one step at a time
Source: Chem Sci. 2024 Nov 11;16(4):1677–83. doi: 10.1039/d4sc07165d (PMC11575602; doi:10.1039/d4sc07165d)
Supplement: SC-016-D4SC07165D-s002 [file SC-016-D4SC07165D-s002.zip › xyz-files/CSE/1/1e.xyz]

77
	Energy: -944167.6080862
C          9.70244       -0.59911       -0.06812
C          8.66608       -1.48552       -0.37920
C          7.36383       -1.05248       -0.14638
C          7.08067        0.21262        0.37514
C          8.11778        1.08287        0.67988
C          9.43710        0.66914        0.45477
N          6.14401       -1.73483       -0.36602
C          5.07181       -0.97439       -0.01570
C          5.57547        0.38138        0.50932
C          5.19179        0.59921        1.99373
C          5.08652        1.55505       -0.37490
C          3.76567       -1.43644       -0.15236
C          2.59619       -0.73904        0.18448
C          1.31614       -1.25689        0.00751
C         -1.10031       -1.29436        0.00114
C         -2.38877       -0.80058        0.18063
C         -3.54391       -1.52298       -0.15118
C         -4.86024       -1.09136       -0.01301
N         -5.91403       -1.87573       -0.36683
C         -7.14994       -1.22711       -0.13636
C         -6.89687        0.04134        0.39239
C         -5.39598        0.24814        0.52089
C         -5.01111        0.46636        2.00486
C         -4.94068        1.43972       -0.35750
C         -8.44175       -1.69247       -0.36537
C         -9.49916       -0.83524       -0.04375
C         -9.26406        0.43624        0.48580
C         -7.95477        0.88247        0.70728
C          6.04816       -3.08588       -0.90197
C         -5.78599       -3.21899       -0.91551
H         10.72943       -0.90748       -0.23837
H          8.89050       -2.46603       -0.78541
H          7.91722        2.07051        1.08639
H         10.25884        1.33890        0.68804
H          4.11126        0.70420        2.12502
H          5.53319       -0.23366        2.61578
H          5.66654        1.51401        2.36258
H          5.35938        1.39824       -1.42288
H          4.00236        1.68668       -0.31941
H          5.55657        2.48492       -0.03903
H          3.63036       -2.43401       -0.56184
H          2.69440        0.25920        0.59501
H          1.24637       -2.25669       -0.42066
H         -1.00442       -2.29049       -0.42998
H         -2.49895        0.19991        0.58279
H         -3.38712       -2.51801       -0.55930
H         -5.33143       -0.37682        2.62433
H         -5.50394        1.36877        2.38065
H         -3.93233        0.59362        2.13046
H         -3.86304        1.61265       -0.29262
H         -5.44857        2.35049       -0.02383
H         -5.19950        1.27548       -1.40790
H         -8.64275       -2.67635       -0.77568
H        -10.51867       -1.16917       -0.21072
H        -10.10171        1.08303        0.72725
H         -7.77777        1.87245        1.11904
H          5.53069       -3.74147       -0.19420
H          7.04881       -3.47889       -1.07185
H          5.50548       -3.08434       -1.85312
H         -6.77662       -3.62483       -1.11183
H         -5.22402       -3.19693       -1.85494
H         -5.27286       -3.87552       -0.20524
C          0.09636       -0.61785        0.30460
C          0.06022        0.76692        0.92972
H          1.01799        0.97268        1.41953
C         -0.26733        1.90830       -0.02931
C         -1.04042        2.98775        0.41927
C          0.22416        1.93477       -1.34087
C         -1.31341        4.07034       -0.41929
H         -1.42214        2.98793        1.43850
C         -0.05025        3.01458       -2.18144
H          0.81819        1.10387       -1.71170
C         -0.81911        4.08631       -1.72425
H         -1.91085        4.90002       -0.05130
H          0.33681        3.01697       -3.19680
H         -1.03133        4.92629       -2.37940
H         -0.67407        0.76681        1.74292
