# Supplementary material for: Surfing the limits of cyanine photocages one step at a time
Source: Chem Sci. 2024 Nov 11;16(4):1677–83. doi: 10.1039/d4sc07165d (PMC11575602; doi:10.1039/d4sc07165d)
Supplement: SC-016-D4SC07165D-s002 [file SC-016-D4SC07165D-s002.zip › xyz-files/CSE/1/1f.xyz]

81
	Energy: -1016024.3346123
C          9.78873       -0.74050       -0.14287
C          8.76603       -1.57899       -0.59851
C          7.45829       -1.22029       -0.28423
C          7.15679       -0.07313        0.45452
C          8.18046        0.75060        0.90098
C          9.50498        0.41003        0.59742
N          6.24939       -1.87766       -0.61292
C          5.16665       -1.21319       -0.12592
C          5.65013        0.03882        0.62661
C          5.27783       -0.01565        2.12880
C          5.13012        1.33970       -0.03359
C          3.86824       -1.67014       -0.33334
C          2.68954       -1.06608        0.12864
C          1.41712       -1.56692       -0.13200
C         -0.99754       -1.64067       -0.14085
C         -2.29231       -1.20718        0.12414
C         -3.43718       -1.87657       -0.33289
C         -4.75941       -1.49864       -0.12027
N         -5.80175       -2.22149       -0.61374
C         -7.04708       -1.64772       -0.26678
C         -6.81340       -0.49417        0.48654
C         -5.31563       -0.28918        0.65066
C         -4.92931       -0.34064        2.14922
C         -4.88296        1.05096        0.00607
C         -8.33192       -2.08491       -0.57651
C         -9.40236       -1.31966       -0.10215
C         -9.18665       -0.16347        0.65212
C         -7.88408        0.25644        0.95124
C          6.17326       -3.11353       -1.37998
C         -5.65306       -3.43706       -1.40211
H         10.81953       -0.99315       -0.37181
H          9.00462       -2.46785       -1.17278
H          7.96547        1.64681        1.47675
H         10.31632        1.04476        0.93961
H          4.19704        0.04383        2.28417
H          5.64043       -0.93823        2.59201
H          5.74000        0.82897        2.64974
H          5.39450        1.37520       -1.09478
H          4.04440        1.43792        0.05211
H          5.58654        2.20522        0.45731
H          3.74730       -2.58184       -0.91238
H          2.77328       -0.15520        0.70981
H          1.36046       -2.47471       -0.73246
H         -0.88762       -2.54128       -0.74436
H         -2.41588       -0.29605        0.69807
H         -3.26527       -2.77917       -0.91341
H         -5.23453       -1.28808        2.60362
H         -5.43465        0.46960        2.68468
H         -3.85213       -0.22193        2.29532
H         -3.80814        1.22749        0.10166
H         -5.40556        1.87595        0.50132
H         -5.14198        1.07780       -1.05672
H         -8.51794       -2.98017       -1.16021
H        -10.41676       -1.63472       -0.32702
H        -10.03408        0.41340        1.00906
H         -7.72202        1.15643        1.53836
H          5.67909       -3.89619       -0.79532
H          7.17915       -3.44736       -1.62767
H          5.61732       -2.95469       -2.30997
H         -6.63703       -3.80816       -1.68273
H         -5.08262       -3.23383       -2.31427
H         -5.13892       -4.21039       -0.82187
C          0.18976       -1.01064        0.27889
C          0.13809        0.23913        1.14265
H         -0.60010        0.08569        1.93784
H          1.09230        0.35692        1.66790
C         -0.19967        1.52763        0.39943
C         -0.99766        2.49949        1.00867
C          0.31186        1.80664       -0.87848
C         -1.28265        3.71754        0.38326
H         -1.40093        2.31771        2.00323
C          0.03676        3.00866       -1.51613
H          0.92792        1.07008       -1.38721
C         -0.76202        3.97858       -0.88965
H         -1.90170        4.44570        0.89459
H          0.42933        3.22332       -2.50514
O         -0.96947        5.12094       -1.59757
C         -1.75280        6.15106       -1.00922
H         -1.77501        6.96169       -1.73882
H         -2.77825        5.81283       -0.81133
H         -1.30332        6.51392       -0.07605
