# Supplementary material for: Surfing the limits of cyanine photocages one step at a time
Source: Chem Sci. 2024 Nov 11;16(4):1677–83. doi: 10.1039/d4sc07165d (PMC11575602; doi:10.1039/d4sc07165d)
Supplement: SC-016-D4SC07165D-s002 [file SC-016-D4SC07165D-s002.zip › xyz-files/CSE/1/General_Information.txt]

All calculations were performed with Gaussian16 rev. C.02 suite of electronic structure programs.[1] The geometries 
of the potential energy minima or transition states were optimized at B3LYP/6-31G(d) level of theory. The nature of 
all stationary points was verified by frequency calculations. 
For 1-ref and 1a-p: Spin = 1, Charge = 1.
For 1r-q: Spin = 1, Charge = 0.

Table 1. Energies and zero-point vibrational potential energey correction (ZPVE).
Molecule	Energy		ZPVE			
		in Hartree	Hartree/Particle
1-ref		-1273.582390	0.579510		
1a		-1312.895380	0.608700
1b		-1352.203150	0.636920
1c		-1543.939430	0.689950
1d		-1658.462740	0.722670
1e		-1619.154330	0.694290
1f		-1504.631100	0.661560

References
[1] Gaussian 16, Revision C.02, M. J. Frisch, G. W. Trucks, H. B. Schlegel, G. E. Scuseria, M. A. Robb, J. R. Cheeseman, G. Scalmani, 
V. Barone, G. A. Petersson, H. Nakatsuji, X. Li, M. Caricato, A. V. Marenich, J. Bloino, B. G. Janesko, R. Gomperts, B. Mennucci, 
H. P. Hratchian, J. V. Ortiz, A. F. Izmaylov, J. L. Sonnenberg, D. Williams-Young, F. Ding, F. Lipparini, F. Egidi, J. Goings, B. Peng, 
A. Petrone, T. Henderson, D. Ranasinghe, V. G. Zakrzewski, J. Gao, N. Rega, G. Zheng, W. Liang, M. Hada, M. Ehara, K. Toyota, R. Fukuda, 
J. Hasegawa, M. Ishida, T. Nakajima, Y. Honda, O. Kitao, H. Nakai, T. Vreven, K. Throssell, J. A. Montgomery, Jr., J. E. Peralta, F. Ogliaro, 
M. J. Bearpark, J. J. Heyd, E. N. Brothers, K. N. Kudin, V. N. Staroverov, T. A. Keith, R. Kobayashi, J. Normand, K. Raghavachari, A. P. Rendell,
J. C. Burant, S. S. Iyengar, J. Tomasi, M. Cossi, J. M. Millam, M. Klene, C. Adamo, R. Cammi, J. W. Ochterski, R. L. Martin, K. Morokuma, 
O. Farkas, J. B. Foresman, and D. J. Fox, Gaussian, Inc., Wallingford CT, 2016.
