# Supplementary material for: Surfing the limits of cyanine photocages one step at a time
Source: Chem Sci. 2024 Nov 11;16(4):1677–83. doi: 10.1039/d4sc07165d (PMC11575602; doi:10.1039/d4sc07165d)
Supplement: SC-016-D4SC07165D-s002 [file SC-016-D4SC07165D-s002.zip › xyz-files/CSE/2/2-Ref.xyz]

66
	Energy: -798512.8011912
C          9.62146        0.56458       -0.08088
C          8.50743        1.37656       -0.27291
C          7.25258        0.76940       -0.15271
C          7.09484       -0.59387        0.14703
C          8.21492       -1.38907        0.33547
C          9.48101       -0.80042        0.21943
N          5.97960        1.34431       -0.29371
C          4.98963        0.43077       -0.10208
C          5.61808       -0.93312        0.20531
C          5.26389       -1.98514       -0.87858
C          5.23496       -1.43511        1.62247
C          3.64334        0.79252       -0.19585
C          2.52380       -0.05367       -0.02356
C          1.23507        0.41484       -0.13329
C         -1.23508        0.41483        0.13345
C         -2.52380       -0.05368        0.02368
C         -3.64336        0.79252        0.19592
C         -4.98964        0.43077        0.10211
N         -5.97961        1.34430        0.29372
C         -7.25259        0.76939        0.15265
C         -7.09484       -0.59387       -0.14710
C         -5.61807       -0.93312       -0.20532
C         -5.23491       -1.43507       -1.62249
C         -5.26391       -1.98517        0.87854
C         -8.50745        1.37656        0.27280
C         -9.62147        0.56458        0.08072
C         -9.48101       -0.80042       -0.21958
C         -8.21491       -1.38907       -0.33558
C          5.75938        2.75885       -0.60981
C         -5.75940        2.75883        0.60986
H         10.61382        0.99522       -0.16500
H          8.63080        2.42856       -0.50399
H          8.12409       -2.44578        0.56818
H         10.36873       -1.40795        0.36368
H          4.19878       -2.23172       -0.87043
H          5.52929       -1.63290       -1.87963
H          5.82173       -2.90576       -0.68389
H          5.48008       -0.69381        2.38865
H          4.16926       -1.66793        1.69581
H          5.79318       -2.34931        1.84443
H          3.42324        1.83169       -0.42517
H          2.68799       -1.09894        0.21256
H          1.10570        1.47854       -0.32902
H         -1.10572        1.47853        0.32918
H         -2.68800       -1.09896       -0.21241
H         -3.42325        1.83168        0.42523
H         -5.48001       -0.69375       -2.38866
H         -5.79312       -2.34927       -1.84450
H         -4.16921       -1.66789       -1.69581
H         -4.19881       -2.23174        0.87043
H         -5.82174       -2.90578        0.68381
H         -5.52936       -1.63295        1.87959
H         -8.63082        2.42855        0.50387
H        -10.61383        0.99522        0.16480
H        -10.36872       -1.40795       -0.36387
H         -8.12407       -2.44577       -0.56830
H          5.20881        2.84968       -1.54982
H          6.71958        3.25744       -0.71628
H          5.20012        3.23901        0.19755
H         -6.71960        3.25740        0.71642
H         -5.20876        2.84964        1.54983
H         -5.20020        3.23903       -0.19752
C          0.00000       -0.36226        0.00010
C          0.00002       -1.72362        0.00016
H         -0.90643       -2.30118        0.14196
H          0.90649       -2.30116       -0.14161
