# Supplementary material for: Surfing the limits of cyanine photocages one step at a time
Source: Chem Sci. 2024 Nov 11;16(4):1677–83. doi: 10.1039/d4sc07165d (PMC11575602; doi:10.1039/d4sc07165d)
Supplement: SC-016-D4SC07165D-s002 [file SC-016-D4SC07165D-s002.zip › xyz-files/CSE/2/2a.xyz]

69
	Energy: -823256.0081691
C         -9.52767        0.89245        0.14800
C         -8.40620        1.55751       -0.33919
C         -7.17105        0.92017       -0.17749
C         -7.03996       -0.33259        0.44443
C         -8.16704       -0.98195        0.92430
C         -9.41368       -0.36080        0.77189
N         -5.89683        1.35872       -0.56935
C         -4.92894        0.46015       -0.23569
C         -5.57960       -0.74109        0.46026
C         -5.07799       -0.89800        1.91969
C         -5.37786       -2.05073       -0.34587
C         -3.58597        0.70352       -0.52610
C         -2.48432       -0.14333       -0.24812
C         -1.19575        0.22779       -0.55589
C          1.22812        0.28647       -0.09423
C          2.54767       -0.11162       -0.14181
C          3.60503        0.78188        0.13383
C          4.97366        0.49532        0.11243
N          5.89822        1.44937        0.39827
C          7.20876        0.94577        0.31745
C          7.14290       -0.40983       -0.03976
C          5.69241       -0.82149       -0.20390
C          5.32856       -1.93223        0.81573
C          5.42486       -1.28526       -1.65982
C          8.41873        1.61062        0.53812
C          9.58512        0.86454        0.38798
C          9.53701       -0.49223        0.03108
C          8.31345       -1.13913       -0.18551
C         -5.65212        2.63110       -1.25438
C          5.58391        2.83693        0.74974
H        -10.50513        1.35170        0.04310
H         -8.50902        2.52491       -0.81760
H         -8.09634       -1.95091        1.40930
H        -10.30653       -0.85496        1.14146
H         -4.01938       -1.16906        1.95662
H         -5.21865        0.02390        2.49150
H         -5.64498       -1.69273        2.41336
H         -5.71957       -1.94137       -1.37929
H         -4.32912       -2.35959       -0.35841
H         -5.95656       -2.85419        0.11920
H         -3.34768        1.64206       -1.01956
H         -2.65960       -1.09165        0.24427
H         -1.05760        1.22681       -0.96977
H          1.04132        1.33702        0.12517
H          2.78441       -1.13504       -0.40955
H          3.31593        1.79842        0.38693
H          5.51322       -1.60694        1.84371
H          5.94529       -2.81507        0.62356
H          4.28032       -2.23164        0.73141
H          4.37959       -1.56862       -1.81003
H          6.04392       -2.16008       -1.87942
H          5.67719       -0.50223       -2.38082
H          8.47147        2.65776        0.81404
H         10.54568        1.34244        0.55010
H         10.46293       -1.04772       -0.07854
H          8.29300       -2.18922       -0.46131
H         -5.01833        3.27288       -0.63629
H         -6.59989        3.13484       -1.42752
H         -5.16952        2.44887       -2.21804
H          6.50812        3.38020        0.93068
H          5.04720        3.31847       -0.07205
H          4.97570        2.86416        1.65779
C          0.03692       -0.52895       -0.32904
C          0.12019       -1.89925       -0.35047
H          1.08566       -2.33166       -0.09598
C         -0.91982       -2.90271       -0.71323
H         -1.74949       -2.48050       -1.28397
H         -0.46388       -3.70792       -1.30137
H         -1.32522       -3.38800        0.18825
