# Supplementary material for: Surfing the limits of cyanine photocages one step at a time
Source: Chem Sci. 2024 Nov 11;16(4):1677–83. doi: 10.1039/d4sc07165d (PMC11575602; doi:10.1039/d4sc07165d)
Supplement: SC-016-D4SC07165D-s002 [file SC-016-D4SC07165D-s002.zip › xyz-files/CSE/2/2b.xyz]

72
	Energy: -847910.4452793
C         -9.48534        1.23168        0.14418
C         -8.29584        1.83138        0.55041
C         -7.11503        1.12050        0.31504
C         -7.09985       -0.14068       -0.30071
C         -8.29280       -0.72452       -0.69951
C         -9.48777       -0.02926       -0.47266
N         -5.79151        1.48422        0.61895
C         -4.90478        0.52804        0.23301
C         -5.67021       -0.63606       -0.40744
C         -5.49372       -1.95024        0.39682
C         -5.27568       -0.83093       -1.89473
C         -3.53136        0.68973        0.43325
C         -2.50741       -0.22257        0.09008
C         -1.17745        0.06635        0.31588
C          1.17747        0.06633       -0.31561
C          2.50742       -0.22252       -0.08986
C          3.53134        0.68987       -0.43300
C          4.90474        0.52813       -0.23291
N          5.79149        1.48438       -0.61877
C          7.11499        1.12057       -0.31507
C          7.09986       -0.14073        0.30048
C          5.67022       -0.63608        0.40726
C          5.27582       -0.83121        1.89455
C          5.49363       -1.95014       -0.39719
C          8.29582        1.83146       -0.55044
C          9.48533        1.23166       -0.14444
C          9.48779       -0.02939        0.47220
C          8.29284       -0.72466        0.69905
C         -5.42718        2.74362        1.27324
C          5.42711        2.74389       -1.27282
H        -10.42440        1.74995        0.30831
H         -8.30946        2.80617        1.02479
H         -8.31142       -1.69911       -1.17805
H        -10.43065       -0.47149       -0.77817
H         -4.46599       -2.31999        0.34664
H         -5.76202       -1.81435        1.44863
H         -6.14704       -2.72108       -0.02243
H         -5.39884        0.09467       -2.46462
H         -4.23967       -1.16483       -1.99856
H         -5.92025       -1.59281       -2.34296
H         -3.20522        1.61395        0.90295
H         -2.77419       -1.15842       -0.38425
H         -0.96214        1.06009        0.70839
H          0.96212        1.06006       -0.70815
H          2.77430       -1.15839        0.38439
H          3.20513        1.61415       -0.90254
H          5.39906        0.09428        2.46460
H          5.92039       -1.59321        2.34258
H          4.23980       -1.16508        1.99841
H          4.46590       -2.31989       -0.34695
H          6.14698       -2.72105        0.02187
H          5.76181       -1.81409       -1.44900
H          8.30940        2.80632       -1.02466
H         10.42439        1.74992       -0.30857
H         10.43070       -0.47169        0.77753
H          8.31148       -1.69933        1.17743
H         -4.89933        2.53971        2.20853
H         -6.32976        3.30706        1.49682
H         -4.79343        3.34007        0.61123
H          6.32966        3.30742       -1.49628
H          4.89926        2.54014       -2.20814
H          4.79334        3.34018       -0.61069
C         -0.00001       -0.74335        0.00016
C          0.00000       -2.13097        0.00018
C         -1.11690       -2.96181        0.56609
H         -1.76350       -2.41639        1.25436
H         -1.73311       -3.39125       -0.23770
H         -0.69136       -3.82121        1.09898
C          1.11695       -2.96175       -0.56575
H          1.76357       -2.41632       -1.25396
H          1.73316       -3.39120        0.23805
H          0.69146       -3.82117       -1.09865
