# Supplementary material for: Surfing the limits of cyanine photocages one step at a time
Source: Chem Sci. 2024 Nov 11;16(4):1677–83. doi: 10.1039/d4sc07165d (PMC11575602; doi:10.1039/d4sc07165d)
Supplement: SC-016-D4SC07165D-s002 [file SC-016-D4SC07165D-s002.zip › xyz-files/CSE/2/2c.xyz]

79
	Energy: -968234.4418156
C          9.60547       -0.74195       -0.15727
C          8.56561       -1.66170       -0.30212
C          7.26760       -1.17592       -0.15227
C          6.98953        0.16612        0.12766
C          8.03308        1.06983        0.27001
C          9.34633        0.60529        0.12526
N          6.03948       -1.87591       -0.24367
C          4.98453       -1.06234       -0.04672
C          5.48749        0.36078        0.22502
C          5.09844        0.84046        1.64732
C          4.99744        1.35449       -0.85906
C          3.66159       -1.54554       -0.10786
C          2.49823       -0.81072        0.08885
C          1.21828       -1.37414       -0.04615
C         -1.21822       -1.37410       -0.04610
C         -2.49813       -0.81066        0.08888
C         -3.66151       -1.54550       -0.10779
C         -4.98445       -1.06232       -0.04668
N         -6.03937       -1.87594       -0.24366
C         -7.26751       -1.17601       -0.15226
C         -6.98950        0.16605        0.12765
C         -5.48747        0.36077        0.22506
C         -5.09852        0.84041        1.64740
C         -4.99743        1.35456       -0.85895
C         -8.56551       -1.66184       -0.30210
C         -9.60540       -0.74213       -0.15728
C         -9.34632        0.60513        0.12520
C         -8.03309        1.06972        0.26996
C          5.94905       -3.31118       -0.52476
C         -5.94880       -3.31121       -0.52474
H         10.63067       -1.08037       -0.26671
H          8.78278       -2.70075       -0.52337
H          7.84584        2.11720        0.48834
H         10.17479        1.29808        0.23263
H          4.01762        0.97274        1.74999
H          5.43455        0.13399        2.41191
H          5.57585        1.80473        1.84521
H          5.26966        1.01380       -1.86237
H          3.91324        1.49366       -0.82374
H          5.46834        2.32819       -0.69411
H          3.53487       -2.60111       -0.33209
H          2.56360        0.24213        0.34295
H          1.15893       -2.42148       -0.34030
H         -1.15890       -2.42146       -0.34019
H         -2.56352        0.24220        0.34292
H         -3.53477       -2.60108       -0.33196
H         -5.43462        0.13388        2.41194
H         -5.57600        1.80464        1.84533
H         -4.01772        0.97275        1.75014
H         -3.91324        1.49379       -0.82357
H         -5.46839        2.32822       -0.69399
H         -5.26957        1.01389       -1.86229
H         -8.78264       -2.70091       -0.52331
H        -10.63059       -1.08059       -0.26671
H        -10.17481        1.29789        0.23256
H         -7.84589        2.11710        0.48827
H          5.38561       -3.81289        0.26601
H          6.95080       -3.73293       -0.55795
H          5.46242       -3.47782       -1.49001
H         -6.95054       -3.73294       -0.55856
H         -5.46161       -3.47782       -1.48970
H         -5.38584       -3.81295        0.26635
C          0.00007       -0.71256        0.18588
C          0.00006        0.62275        0.85230
C         -0.00010        1.81503        0.08993
C         -0.00015        3.10319        0.71367
C         -0.00016        1.76588       -1.34093
C         -0.00027        4.25683       -0.04818
H         -0.00011        3.17828        1.79571
C         -0.00028        2.93053       -2.09072
H         -0.00010        0.80234       -1.83931
C         -0.00033        4.17824       -1.45142
H         -0.00031        5.22718        0.43852
H         -0.00031        2.87735       -3.17501
C          0.00018        0.62103        2.35767
H          0.00032       -0.39558        2.75451
H          0.87900        1.14340        2.75976
H         -0.87868        1.14322        2.75991
H         -0.00042        5.08916       -2.04256
