# Supplementary material for: Surfing the limits of cyanine photocages one step at a time
Source: Chem Sci. 2024 Nov 11;16(4):1677–83. doi: 10.1039/d4sc07165d (PMC11575602; doi:10.1039/d4sc07165d)
Supplement: SC-016-D4SC07165D-s002 [file SC-016-D4SC07165D-s002.zip › xyz-files/CSE/2/2d.xyz]

83
	Energy: -1040101.9072626
C          9.62549       -1.17342       -0.08821
C          8.56809       -2.02033       -0.43053
C          7.27807       -1.53660       -0.22819
C          7.02442       -0.26458        0.29183
C          8.08357        0.56697        0.62843
C          9.39061        0.10291        0.43427
N          6.03660       -2.17297       -0.48306
C          4.99259       -1.38190       -0.15820
C          5.52388       -0.04820        0.38683
C          5.10525        0.17024        1.86230
C          5.09169        1.14257       -0.50428
C          3.66526       -1.80796       -0.32773
C          2.50756       -1.09293       -0.02862
C          1.22384       -1.60279       -0.26830
C         -1.22258       -1.60294       -0.26808
C         -2.50638       -1.09355       -0.02782
C         -3.66391       -1.80898       -0.32666
C         -4.99133       -1.38337       -0.15679
N         -6.03521       -2.17517       -0.48030
C         -7.27678       -1.53830       -0.22714
C         -7.02334       -0.26565        0.29141
C         -5.52284       -0.04915        0.38674
C         -5.10468        0.17059        1.86218
C         -5.09035        1.14082       -0.50525
C         -8.56671       -2.02211       -0.42987
C         -9.62426       -1.17475       -0.08912
C         -9.38959        0.10212        0.43216
C         -8.08263        0.56633        0.62651
C          5.91666       -3.52318       -1.03215
C         -5.91516       -3.52631       -1.02708
H         10.64505       -1.51648       -0.23186
H          8.76838       -3.00663       -0.83440
H          7.91228        1.55963        1.03536
H         10.23059        0.73996        0.69200
H          4.02425        0.30745        1.96214
H          5.40337       -0.67555        2.48871
H          5.59759        1.06717        2.25039
H          5.38586        0.98468       -1.54609
H          4.00972        1.30255       -0.47303
H          5.58026        2.05585       -0.15082
H          3.51976       -2.80589       -0.73216
H          2.59289       -0.09812        0.39840
H          1.15693       -2.59034       -0.72299
H         -1.15557       -2.59046       -0.72281
H         -2.59193       -0.09889        0.39949
H         -3.51817       -2.80674       -0.73143
H         -5.40304       -0.67464        2.48923
H         -5.59714        1.06787        2.24930
H         -4.02371        0.30786        1.96225
H         -4.00839        1.30084       -0.47379
H         -5.57903        2.05442       -0.15275
H         -5.38419        0.98202       -1.54702
H         -8.76681       -3.00867       -0.83319
H        -10.64376       -1.51783       -0.23315
H        -10.22968        0.73951        0.68868
H         -7.91152        1.55947        1.03236
H          5.37310       -4.16792       -0.33553
H          6.91037       -3.93747       -1.18663
H          5.39383       -3.49717       -1.99271
H         -6.90867       -3.94480       -1.17121
H         -5.40090       -3.50111       -1.99232
H         -5.36316       -4.16706       -0.33350
C          0.00064       -0.98909        0.04917
C          0.00054        0.23424        0.90436
C         -0.00079        1.50668        0.33197
C         -0.00100        2.70297        1.13208
C         -0.00183        1.67212       -1.10102
C         -0.00212        3.95093        0.56487
H         -0.00024        2.62209        2.21381
C         -0.00300        2.91422       -1.67369
H         -0.00160        0.78943       -1.73070
C         -0.00315        4.07741       -0.85453
H         -0.00224        4.83278        1.19416
H         -0.00375        3.04926       -2.74997
O         -0.00430        5.22577       -1.50106
C         -0.00445        6.48873       -0.79686
H         -0.00535        7.24591       -1.57873
H         -0.90495        6.58076       -0.18349
H          0.89677        6.58165       -0.18469
C          0.00205        0.00448        2.39242
H          0.00155       -1.06100        2.62450
H          0.88333        0.45781        2.86485
H         -0.87728        0.45924        2.86702
