# Supplementary material for: Surfing the limits of cyanine photocages one step at a time
Source: Chem Sci. 2024 Nov 11;16(4):1677–83. doi: 10.1039/d4sc07165d (PMC11575602; doi:10.1039/d4sc07165d)
Supplement: SC-016-D4SC07165D-s002 [file SC-016-D4SC07165D-s002.zip › xyz-files/CSE/2/2e.xyz]

76
	Energy: -943551.1686561
C          9.78668       -0.91317        0.17172
C          8.70606       -1.78089        0.02504
C          7.43045       -1.21313        0.05956
C          7.21670        0.16186        0.23071
C          8.30233        1.01302        0.37581
C          9.59112        0.46522        0.34526
N          6.17611       -1.84624       -0.06150
C          5.15763       -0.96107        0.01629
C          5.72718        0.44709        0.21974
C          5.28382        1.05215        1.57770
C          5.36470        1.38653       -0.96044
C          3.81860       -1.37720       -0.09026
C          2.68473       -0.56296       -0.02290
C          1.39349       -1.06914       -0.17777
C         -1.00598       -1.01837       -0.39656
C         -2.31706       -0.59562       -0.13541
C         -3.42031       -1.39226       -0.42749
C         -4.76957       -1.09485       -0.14353
N         -5.75973       -1.94742       -0.47523
C         -7.02442       -1.46626       -0.06873
C         -6.84394       -0.22306        0.55100
C         -5.36955        0.13244        0.55031
C         -4.84738        0.28458        2.00279
C         -5.12727        1.42443       -0.27446
C         -8.27769       -2.06258       -0.21737
C         -9.37330       -1.35938        0.28162
C         -9.21201       -0.11215        0.90229
C         -7.94386        0.46570        1.04168
C          6.01614       -3.29123       -0.25215
C         -5.57094       -3.22886       -1.16310
H         10.79506       -1.31330        0.15048
H          8.87304       -2.84359       -0.11014
H          8.16693        2.08209        0.51006
H         10.45231        1.11621        0.45691
H          4.20862        1.24923        1.60154
H          5.53284        0.38870        2.41106
H          5.80274        2.00229        1.73446
H          5.67126        0.95865       -1.91940
H          4.29170        1.59235       -1.00090
H          5.88539        2.34020       -0.83364
H          3.64262       -2.43819       -0.24559
H          2.79998        0.50305        0.13747
H          1.29606       -2.13148       -0.39506
H         -0.88562       -2.01920       -0.80868
H         -2.45685        0.37185        0.33097
H         -3.21795       -2.34495       -0.90945
H         -5.00528       -0.63020        2.58159
H         -5.39181        1.09496        2.49625
H         -3.78287        0.53180        2.02799
H         -4.06740        1.68783       -0.32134
H         -5.66090        2.25467        0.19765
H         -5.50378        1.31879       -1.29635
H         -8.41728       -3.02810       -0.69051
H        -10.36585       -1.78766        0.18766
H        -10.08367        0.41186        1.28113
H         -7.83434        1.43150        1.52600
H          5.40234       -3.70818        0.55027
H          6.99362       -3.76655       -0.22606
H          5.55023       -3.49299       -1.22059
H         -6.54301       -3.64097       -1.42328
H         -5.00045       -3.07816       -2.08233
H         -5.04778       -3.93398       -0.51083
C          0.18625       -0.31607       -0.09270
C          0.22231        1.06204        0.37280
H          0.89663        1.25510        1.20460
C         -0.45717        2.19636       -0.14799
C         -0.38850        3.42382        0.57660
C         -1.14455        2.20479       -1.39871
C         -0.99091        4.57493        0.09606
H          0.14115        3.44419        1.52559
C         -1.73340        3.36544       -1.87495
H         -1.17296        1.30203       -2.00018
C         -1.66797        4.55465       -1.13166
H         -0.93223        5.49564        0.66849
H         -2.23284        3.35902       -2.83936
H         -2.12867        5.46031       -1.51398
