# Supplementary material for: Surfing the limits of cyanine photocages one step at a time
Source: Chem Sci. 2024 Nov 11;16(4):1677–83. doi: 10.1039/d4sc07165d (PMC11575602; doi:10.1039/d4sc07165d)
Supplement: SC-016-D4SC07165D-s002 [file SC-016-D4SC07165D-s002.zip › xyz-files/CSE/2/2f.xyz]

80
	Energy: -1015422.7481870
C          9.95085       -1.28837        0.27856
C          8.84200       -2.09928        0.03580
C          7.59019       -1.48296        0.05176
C          7.42603       -0.11410        0.29826
C          8.53796        0.68031        0.53770
C          9.80489        0.08306        0.52644
N          6.31750       -2.05545       -0.15971
C          5.32910       -1.13231       -0.06236
C          5.95013        0.23669        0.24532
C          5.47612        0.78337        1.61581
C          5.67901        1.25539       -0.89127
C          3.98459       -1.48184       -0.23278
C          2.87136       -0.62811       -0.16313
C          1.57663       -1.09621       -0.34065
C         -0.84074       -1.07092       -0.65650
C         -2.15432       -0.81967       -0.28381
C         -3.19771       -1.69571       -0.62586
C         -4.54049       -1.60721       -0.24155
N         -5.45350       -2.52490       -0.64456
C         -6.73244       -2.26192       -0.10606
C         -6.65459       -1.10558        0.67910
C         -5.23271       -0.57377        0.65770
C         -4.63510       -0.56812        2.08731
C         -5.19789        0.84217        0.02892
C         -7.91770       -2.97802       -0.27406
C         -9.05087       -2.49108        0.37871
C         -8.99169       -1.33413        1.16628
C         -7.78944       -0.63237        1.32189
C          6.10479       -3.47461       -0.44648
C         -5.16282       -3.66097       -1.51924
H         10.94171       -1.73085        0.27456
H          8.97173       -3.15895       -0.15396
H          8.43848        1.74449        0.73094
H         10.68543        0.68973        0.71202
H          4.40806        1.01932        1.61018
H          5.66541        0.06448        2.41835
H          6.02288        1.70209        1.84859
H          6.00801        0.86739       -1.85970
H          4.61789        1.50972       -0.96543
H          6.23304        2.17740       -0.69076
H          3.77111       -2.52564       -0.44681
H          3.03264        0.42801        0.02265
H          1.47465       -2.15283       -0.58290
H         -0.66422       -2.01114       -1.17748
H         -2.37113        0.05888        0.31325
H         -2.91937       -2.54725       -1.24103
H         -4.65291       -1.56867        2.52917
H         -5.22863        0.09329        2.72575
H         -3.60296       -0.20664        2.09470
H         -4.18058        1.24043       -0.02152
H         -5.79682        1.52381        0.64069
H         -5.61877        0.83762       -0.98110
H         -7.97891       -3.87762       -0.87637
H         -9.99174       -3.02142        0.27304
H         -9.88866       -0.97848        1.66309
H         -7.75601        0.26218        1.93712
H          5.49594       -3.93107        0.33912
H          7.06597       -3.98190       -0.48352
H          5.60838       -3.59271       -1.41372
H         -6.09249       -4.16488       -1.77386
H         -4.69250       -3.31265       -2.44238
H         -4.50142       -4.37114       -1.01357
C          0.34837       -0.35127       -0.28851
C          0.38566        0.99032        0.18125
H          1.22463        1.21673        0.83714
C         -0.43834        2.10411       -0.09117
C         -0.24635        3.28682        0.68825
C         -1.38002        2.17651       -1.16874
C         -0.96418        4.44086        0.46289
H          0.48020        3.26757        1.49623
C         -2.08383        3.32600       -1.41685
H         -1.50534        1.32326       -1.82474
C         -1.89937        4.47580       -0.59919
H         -0.79992        5.31169        1.08579
H         -2.77402        3.40197       -2.25043
O         -2.63514        5.52812       -0.92697
C         -2.51339        6.76707       -0.19971
H         -3.21650        7.44725       -0.67745
H         -2.78588        6.62338        0.85014
H         -1.49625        7.16078       -0.28432
