# Supplementary material for: Surfing the limits of cyanine photocages one step at a time
Source: Chem Sci. 2024 Nov 11;16(4):1677–83. doi: 10.1039/d4sc07165d (PMC11575602; doi:10.1039/d4sc07165d)
Supplement: SC-016-D4SC07165D-s002 [file SC-016-D4SC07165D-s002.zip › xyz-files/CSE/2/7.xyz]

79
	Energy: -968246.3504644
C         -9.36931       -1.21060       -1.00401
C         -8.24168       -2.02608       -0.88835
C         -7.05094       -1.39505       -0.53812
C         -6.94905       -0.02440       -0.30136
C         -8.07773        0.77580       -0.42219
C         -9.28926        0.16942       -0.77621
N         -5.76611       -1.97784       -0.35496
C         -4.85636       -1.07045        0.00126
C         -5.51705        0.31351        0.06584
C         -4.90715        1.28493       -0.97981
C         -5.45441        0.90706        1.49788
C         -3.49744       -1.41711        0.28451
C         -2.50190       -0.54772        0.62773
C         -1.15768       -0.97313        0.93403
C          1.19320       -0.03217        1.82133
C          2.34967       -0.16476        0.94165
C          3.53911       -0.68218        1.35354
C          4.72823       -0.78231        0.56042
N          5.84074       -1.35359        1.01815
C          6.90408       -1.27415        0.07315
C          6.42723       -0.63133       -1.06840
C          4.97198       -0.25689       -0.86052
C          4.07590       -0.98129       -1.89982
C          4.79461        1.28274       -0.93099
C          8.21159       -1.73265        0.20393
C          9.05802       -1.52682       -0.88814
C          8.59887       -0.89008       -2.04779
C          7.27824       -0.43572       -2.14855
C         -5.57759       -3.42004       -0.54720
C          6.04739       -1.99351        2.32234
H        -10.32125       -1.65631       -1.27341
H         -8.31060       -3.09470       -1.05986
H         -8.03365        1.84659       -0.24643
H        -10.18237        0.77831       -0.87394
H         -3.87139        1.54437       -0.74565
H         -4.94053        0.85865       -1.98683
H         -5.49071        2.21001       -0.98613
H         -5.87724        0.21754        2.23441
H         -4.43105        1.14838        1.79649
H         -6.03994        1.83045        1.52546
H         -3.23496       -2.46960        0.24116
H         -2.69554        0.51722        0.69520
H         -0.92939       -2.03642        0.87553
H          1.34278       -0.36140        2.85016
H          2.22439        0.20020       -0.07151
H          3.60133       -1.02874        2.38053
H          4.18571       -2.06779       -1.83282
H          4.38008       -0.67341       -2.90434
H          3.01936       -0.72896       -1.77863
H          3.75982        1.58773       -0.75529
H          5.08519        1.62732       -1.92771
H          5.43353        1.78868       -0.20102
H          8.57593       -2.21933        1.10198
H         10.08740       -1.86554       -0.83249
H          9.27898       -0.74417       -2.88092
H          6.93851        0.05954       -3.05344
H         -4.52269       -3.66785       -0.62958
H         -6.07724       -3.71235       -1.47279
H         -6.02263       -3.96220        0.29217
H          6.56323       -1.30403        2.99710
H          5.09813       -2.29924        2.75602
H          6.66148       -2.88315        2.17513
C         -0.19919       -0.11375        1.31399
C          0.21011        1.23646        1.66325
C          0.51016        2.24086        0.57422
C         -0.01377        2.09885       -0.71834
C          1.32306        3.35100        0.85523
C          0.25947        3.04818       -1.70655
H         -0.64088        1.24459       -0.95764
C          1.59372        4.29868       -0.13094
H          1.74491        3.48109        1.84773
C          1.06136        4.15127       -1.41497
H         -0.16017        2.92666       -2.70107
H          2.21628        5.15665        0.10533
C         -0.29553        1.80719        2.98959
H         -1.22127        2.36842        2.82264
H         -0.49976        1.01357        3.71438
H          0.43574        2.49255        3.42734
H          1.26827        4.89413       -2.17943
