# Supplementary material for: Surfing the limits of cyanine photocages one step at a time
Source: Chem Sci. 2024 Nov 11;16(4):1677–83. doi: 10.1039/d4sc07165d (PMC11575602; doi:10.1039/d4sc07165d)
Supplement: SC-016-D4SC07165D-s002 [file SC-016-D4SC07165D-s002.zip › xyz-files/CSE/2/General_Information.txt]

All calculations were performed with Gaussian16 rev. C.02 suite of electronic structure programs.[1] The geometries 
of the potential energy minima or transition states were optimized at B3LYP/6-31G(d) level of theory. The nature of 
all stationary points was verified by frequency calculations. The wavefunction stability of cyanine cations 2 were tested. 
If an instability was found, the broken spin-symmetry Kohn-Sham wavefunctions were computed, in which the spatial 
symmetries of the α and β MOs are destroyed. Such wavefunction was then used to optimize the geometry of the molecule. 
For 1-ref and 1a-p: Spin = 1, Charge = 2.
For 1r-q: Spin = 1, Charge = 1.

Table 1. Energies, zero-point vibrational potential energey correction (ZPVE), and total spin operator (<S**2>).
Molecule	Energy		ZPVE			<S**2>
		in Hartree	Hartree/Particle
2-ref		-1272.628016	0.566055		0.631
2a		-1311.948324	0.595474		0.751
2b		-1351.264198	0.623201		0.120
2c		-1543.001638	0.676019		0.269
2d		-1657.548042	0.709520		0.483
2e		-1618.233509	0.682031		0.767
2f		-1503.690382	0.648597		0.703
7		-1543.004164	0.677985		-


References
[1] Gaussian 16, Revision C.02, M. J. Frisch, G. W. Trucks, H. B. Schlegel, G. E. Scuseria, M. A. Robb, J. R. Cheeseman, G. Scalmani, 
V. Barone, G. A. Petersson, H. Nakatsuji, X. Li, M. Caricato, A. V. Marenich, J. Bloino, B. G. Janesko, R. Gomperts, B. Mennucci, 
H. P. Hratchian, J. V. Ortiz, A. F. Izmaylov, J. L. Sonnenberg, D. Williams-Young, F. Ding, F. Lipparini, F. Egidi, J. Goings, B. Peng, 
A. Petrone, T. Henderson, D. Ranasinghe, V. G. Zakrzewski, J. Gao, N. Rega, G. Zheng, W. Liang, M. Hada, M. Ehara, K. Toyota, R. Fukuda, 
J. Hasegawa, M. Ishida, T. Nakajima, Y. Honda, O. Kitao, H. Nakai, T. Vreven, K. Throssell, J. A. Montgomery, Jr., J. E. Peralta, F. Ogliaro, 
M. J. Bearpark, J. J. Heyd, E. N. Brothers, K. N. Kudin, V. N. Staroverov, T. A. Keith, R. Kobayashi, J. Normand, K. Raghavachari, A. P. Rendell,
J. C. Burant, S. S. Iyengar, J. Tomasi, M. Cossi, J. M. Millam, M. Klene, C. Adamo, R. Cammi, J. W. Ochterski, R. L. Martin, K. Morokuma, 
O. Farkas, J. B. Foresman, and D. J. Fox, Gaussian, Inc., Wallingford CT, 2016.
