# Supplementary material for: Surfing the limits of cyanine photocages one step at a time
Source: Chem Sci. 2024 Nov 11;16(4):1677–83. doi: 10.1039/d4sc07165d (PMC11575602; doi:10.1039/d4sc07165d)
Supplement: SC-016-D4SC07165D-s002 [file SC-016-D4SC07165D-s002.zip › xyz-files/TD-DFT/1a.xyz]

80
	Energy: -978507.5847365
C          9.32045       -1.61976        0.12939
C          8.16507       -2.28695       -0.25699
C          6.95717       -1.61553       -0.09248
C          6.89072       -0.32480        0.43764
C          8.04811        0.32650        0.81789
C          9.26916       -0.32952        0.66064
N          5.66044       -2.04616       -0.39295
C          4.73320       -1.09943       -0.08306
C          5.44664        0.12353        0.48996
C          5.02547        0.40200        1.94641
C          5.24166        1.36874       -0.39490
C          3.37663       -1.31314       -0.28497
C          2.31381       -0.43588        0.00024
C          0.99279       -0.81413       -0.20924
C         -0.21201       -0.11627        0.04456
C         -1.42534       -0.77517       -0.21672
C         -2.74104       -0.34795       -0.00623
C         -3.83275       -1.16942       -0.30241
C         -5.18364       -0.87521       -0.11657
N         -6.15528       -1.76423       -0.43612
C         -0.23354        1.26944        0.65239
C         -7.43245       -1.25421       -0.16250
C         -7.29613        0.03197        0.36256
C         -5.82899        0.39075        0.44182
C         -5.41928        0.64163        1.90752
C         -5.53031        1.62180       -0.43718
C         -8.67412       -1.85292       -0.34886
C         -9.79405       -1.11425        0.01152
C         -9.67378        0.17342        0.53786
C         -8.41896        0.75523        0.71685
C          5.34331       -3.34653       -0.95527
C         -5.90955       -3.08515       -0.98932
H         10.27932       -2.11374        0.01586
H          8.22424       -3.28874       -0.66578
H          8.01788        1.32903        1.23392
H         10.18811        0.16567        0.95460
H          3.97794        0.70836        2.01461
H          5.16271       -0.48187        2.57374
H          5.64044        1.20656        2.35887
H          5.54427        1.17365       -1.42672
H          4.19731        1.69370       -0.39937
H          5.85212        2.19242       -0.01423
H          3.08875       -2.27649       -0.69554
H          2.54034        0.54236        0.40658
H          0.85288       -1.81196       -0.62090
H         -1.32136       -1.78293       -0.61473
H         -2.93268        0.63398        0.41094
H         -3.59544       -2.14639       -0.71312
H         -5.62811       -0.23072        2.53151
H         -5.98935        1.48533        2.30544
H         -4.35688        0.88124        1.99830
H         -4.47065        1.88901       -0.41516
H         -6.10004        2.47918       -0.06916
H         -5.81918        1.44569       -1.47630
H         -8.78627       -2.85108       -0.75547
H        -10.77901       -1.54899       -0.11938
H        -10.56645        0.72566        0.81050
H         -8.33538        1.75670        1.12780
H          4.71081       -3.91631       -0.26807
H          6.26232       -3.90258       -1.12258
H          4.82662       -3.23231       -1.91257
H         -6.85795       -3.59075       -1.15193
H         -5.38785       -3.00632       -1.94728
H         -5.31008       -3.68275       -0.29676
C          0.20922        1.29095        2.11171
H         -0.41424        0.56924        2.64393
H          1.24705        0.97852        2.24541
H          0.05045        2.26282        2.58637
C          1.37695        3.16724        0.28606
C          0.28545        2.22261       -1.55254
C          2.00892        4.08710       -0.52848
H          1.53168        3.14866        1.35472
C          0.88362        3.12002       -2.40955
H         -0.40129        1.45565       -1.88820
C          1.76176        4.07001       -1.89553
H          2.68115        4.81054       -0.08272
H          0.65833        3.07120       -3.46820
H          2.24327        4.78719       -2.55172
N          0.53215        2.25239       -0.22557
H         -1.25224        1.65701        0.61194
