# Supplementary material for: Surfing the limits of cyanine photocages one step at a time
Source: Chem Sci. 2024 Nov 11;16(4):1677–83. doi: 10.1039/d4sc07165d (PMC11575602; doi:10.1039/d4sc07165d)
Supplement: SC-016-D4SC07165D-s002 [file SC-016-D4SC07165D-s002.zip › xyz-files/TD-DFT/1a_TS.xyz]

80
	Energy: -978490.6527113
C          9.35370       -1.31781       -0.21638
C          8.22883       -2.12245       -0.34958
C          6.99303       -1.52098       -0.14210
C          6.86341       -0.17189        0.18555
C          7.99054        0.61713        0.31541
C          9.24109        0.03446        0.11165
N          5.70953       -2.08994       -0.21010
C          4.74614       -1.18194        0.05490
C          5.39869        0.16886        0.34574
C          5.11690        0.63961        1.78668
C          4.98069        1.23786       -0.68332
C          3.39603       -1.52477        0.04133
C          2.31338       -0.67564        0.31048
C          1.00487       -1.11781        0.25051
C         -0.19480       -0.37084        0.49956
C         -1.38496       -0.96086        0.03160
C         -2.70631       -0.51880        0.20266
C         -3.78450       -1.21650       -0.31246
C         -5.14429       -0.88599       -0.15674
N         -6.11242       -1.64260       -0.68903
C         -0.20396        0.90290        1.17598
C         -7.39539       -1.12545       -0.40431
C         -7.24224        0.03187        0.35418
C         -5.77096        0.29122        0.58534
C         -5.45074        0.24646        2.09381
C         -5.35982        1.64099       -0.03689
C         -8.63873       -1.62017       -0.77492
C         -9.75223       -0.90286       -0.35339
C         -9.61755        0.25963        0.40707
C         -8.35796        0.73636        0.76732
C          5.45830       -3.48807       -0.52393
C         -5.88809       -2.85702       -1.46342
H         10.33571       -1.75142       -0.37022
H          8.33434       -3.17032       -0.60438
H          7.91405        1.66941        0.57132
H         10.13716        0.63738        0.20945
H          4.06323        0.88937        1.93409
H          5.39456       -0.12489        2.51634
H          5.70659        1.53561        1.99743
H          5.17445        0.90110       -1.70480
H          3.92104        1.49224       -0.59933
H          5.56072        2.14894       -0.51380
H          3.14903       -2.55557       -0.19368
H          2.50523        0.36196        0.54987
H          0.85408       -2.14856       -0.06396
H         -1.26731       -1.90247       -0.50112
H         -2.88986        0.38336        0.77345
H         -3.55871       -2.11352       -0.88094
H         -5.73421       -0.71363        2.53197
H         -6.01661        1.02955        2.60471
H         -4.38994        0.41546        2.29224
H         -4.29550        1.84637        0.09968
H         -5.92049        2.44541        0.44582
H         -5.58308        1.67004       -1.10632
H         -8.76105       -2.52149       -1.36382
H        -10.74181       -1.25608       -0.62149
H        -10.50494        0.79768        0.72187
H         -8.26498        1.64095        1.36015
H          4.93177       -3.97304        0.30216
H          6.40527       -3.99840       -0.67888
H          4.86262       -3.57157       -1.43681
H         -6.84523       -3.25950       -1.78376
H         -5.28886       -2.63473       -2.34950
H         -5.37984       -3.60680       -0.85230
C          0.55600        1.14521        2.44352
H          0.05362        0.59288        3.24882
H          1.58866        0.80026        2.41960
H          0.53219        2.19711        2.73559
C          1.21900        3.35867        0.23241
C          0.33191        2.03067       -1.43758
C          1.55123        4.35241       -0.67614
H          1.43329        3.46925        1.28974
C          0.63365        2.97300       -2.40740
H         -0.15555        1.09191       -1.68192
C          1.25252        4.15626       -2.01938
H          2.03123        5.26066       -0.33018
H          0.38393        2.78097       -3.44455
H          1.49617        4.91666       -2.75376
N          0.62615        2.22494       -0.15068
H         -1.15796        1.41831        1.15358
