# Supplementary material for: Surfing the limits of cyanine photocages one step at a time
Source: Chem Sci. 2024 Nov 11;16(4):1677–83. doi: 10.1039/d4sc07165d (PMC11575602; doi:10.1039/d4sc07165d)
Supplement: SC-016-D4SC07165D-s002 [file SC-016-D4SC07165D-s002.zip › xyz-files/TD-DFT/1b.xyz]

83
	Energy: -1003161.8954726
C          9.14717       -2.15934        0.06217
C          7.91473       -2.74347       -0.20121
C          6.78684       -1.93970       -0.06446
C          6.87211       -0.59963        0.32059
C          8.10457       -0.03205        0.57954
C          9.24740       -0.82129        0.44805
N          5.44148       -2.26675       -0.26275
C          4.62537       -1.20252       -0.02350
C          5.48272       -0.00329        0.37820
C          5.16605        0.47798        1.80767
C          5.35454        1.14939       -0.63682
C          3.24871       -1.29793       -0.14749
C          2.28755       -0.29039        0.08599
C          0.93341       -0.56077       -0.03713
C         -0.23245        0.23739        0.18629
C         -1.44776       -0.43166       -0.03859
C         -2.80876       -0.10530        0.09170
C         -3.79091       -1.05404       -0.19399
C         -5.17491       -0.88321       -0.09456
N         -6.03661       -1.88228       -0.39352
C         -0.08826        1.66149        0.72565
C         -7.37155       -1.48330       -0.22096
C         -7.38673       -0.15759        0.21341
C         -5.96687        0.34848        0.33688
C         -5.66455        0.73803        1.79838
C         -5.73794        1.54000       -0.61476
C         -8.53762       -2.21331       -0.42322
C         -9.74122       -1.56567       -0.17344
C         -9.77305       -0.23955        0.26157
C         -8.59123        0.47424        0.45816
C          4.97216       -3.58059       -0.66244
C         -5.63753       -3.20782       -0.83606
H         10.04698       -2.75721       -0.03381
H          7.85640       -3.78394       -0.49824
H          8.19207        1.00718        0.88186
H         10.22342       -0.39305        0.64820
H          4.16225        0.90570        1.87970
H          5.24003       -0.34135        2.52663
H          5.88256        1.24977        2.10193
H          5.58949        0.81092       -1.64904
H          4.34611        1.57234       -0.64149
H          6.05639        1.94661       -0.37621
H          2.84946       -2.26436       -0.44090
H          2.63275        0.69128        0.38281
H          0.70958       -1.57613       -0.35678
H         -1.29814       -1.45845       -0.36763
H         -3.12359        0.87121        0.41868
H         -3.44042       -2.02853       -0.52160
H         -5.82435       -0.10549        2.47437
H         -6.33265        1.54729        2.10456
H         -4.63617        1.08670        1.92240
H         -4.71252        1.91417       -0.55891
H         -6.40841        2.35859       -0.34015
H         -5.94820        1.26509       -1.65130
H         -8.53176       -3.24318       -0.76030
H        -10.67159       -2.10342       -0.32001
H        -10.72787        0.23949        0.44865
H         -8.62605        1.50502        0.79731
H          4.31668       -4.00223        0.10544
H          5.82278       -4.24453       -0.79463
H          4.42760       -3.51993       -1.60929
H         -6.52386       -3.81452       -1.00284
H         -5.07709       -3.14413       -1.77295
H         -5.02073       -3.69359       -0.07483
C          0.47513        1.60166        2.15311
H         -0.18485        0.94996        2.72945
H          1.47586        1.17094        2.20133
H          0.46753        2.57600        2.64880
C         -1.35500        2.52444        0.74553
H         -2.04400        2.16409        1.50998
H         -1.08911        3.55079        1.01208
H         -1.86182        2.54342       -0.22172
C          1.70369        3.37591        0.26322
C          0.75270        2.24374       -1.54366
C          2.47418        4.14371       -0.58561
H          1.74379        3.49863        1.33538
C          1.49399        2.98718       -2.43865
H          0.05617        1.47693       -1.85590
C          2.37160        3.95306       -1.95986
H          3.13941        4.88811       -0.16446
H          1.37663        2.80475       -3.50019
H          2.96370        4.54983       -2.64539
N          0.86025        2.43812       -0.21360
