# Supplementary material for: Surfing the limits of cyanine photocages one step at a time
Source: Chem Sci. 2024 Nov 11;16(4):1677–83. doi: 10.1039/d4sc07165d (PMC11575602; doi:10.1039/d4sc07165d)
Supplement: SC-016-D4SC07165D-s002 [file SC-016-D4SC07165D-s002.zip › xyz-files/TD-DFT/1b_TS.xyz]

83
	Energy: -1003142.3726364
C          9.22208       -1.86925       -0.16014
C          8.02091       -2.55881       -0.27059
C          6.85196       -1.82794       -0.09068
C          6.86160       -0.46142        0.18915
C          8.06339        0.21205        0.29660
C          9.24842       -0.50186        0.11966
N          5.51894       -2.26491       -0.14480
C          4.65073       -1.25262        0.08685
C          5.43932        0.03404        0.32913
C          5.20582        0.59030        1.74772
C          5.13554        1.09731       -0.74484
C          3.27571       -1.45570        0.08589
C          2.28102       -0.49094        0.32590
C          0.93904       -0.81624        0.29462
C         -0.22558        0.01051        0.50513
C         -1.42552       -0.60462        0.09337
C         -2.78235       -0.25421        0.22027
C         -3.77917       -1.09666       -0.24599
C         -5.16568       -0.88248       -0.14384
N         -6.04886       -1.76979       -0.62426
C         -0.11363        1.33594        1.10988
C         -7.37925       -1.34951       -0.41139
C         -7.35153       -0.12165        0.24472
C         -5.91623        0.29064        0.48107
C         -5.63473        0.40240        1.99366
C         -5.61206        1.61616       -0.24564
C         -8.56325       -1.98523       -0.76129
C         -9.74763       -1.33917       -0.42650
C         -9.73850       -0.10829        0.23105
C         -8.53662        0.51061        0.57224
C          5.12493       -3.63873       -0.40984
C         -5.69509       -3.01940       -1.28435
H         10.15470       -2.40640       -0.29363
H          8.01904       -3.62049       -0.48732
H          8.09452        1.27503        0.51531
H         10.20133        0.00941        0.20093
H          4.18337        0.95314        1.87981
H          5.40216       -0.16857        2.50899
H          5.88470        1.42848        1.92589
H          5.30140        0.70197       -1.75013
H          4.10522        1.45675       -0.68171
H          5.80124        1.95347       -0.60583
H          2.92472       -2.46455       -0.10926
H          2.58049        0.52905        0.52230
H          0.71676       -1.84919        0.03613
H         -1.27583       -1.57896       -0.36806
H         -3.06824        0.66436        0.70581
H         -3.45866       -2.01445       -0.72978
H         -5.84701       -0.53815        2.50782
H         -6.27822        1.17400        2.42386
H         -4.59752        0.67897        2.19712
H         -4.57637        1.93289       -0.10095
H         -6.25992        2.40166        0.15156
H         -5.80190        1.53396       -1.31872
H         -8.58836       -2.94080       -1.27163
H        -10.69390       -1.80301       -0.68219
H        -10.67867        0.37166        0.47966
H         -8.54103        1.46777        1.08434
H          4.56399       -4.04341        0.43703
H          6.01340       -4.24661       -0.55987
H          4.51016       -3.69069       -1.31259
H         -6.60308       -3.54330       -1.57062
H         -5.10858       -2.81936       -2.18443
H         -5.12304       -3.65693       -0.60575
C          0.70912        1.44983        2.36833
H          0.07442        1.11041        3.19741
H          1.60335        0.83191        2.37970
H          0.97300        2.48444        2.59826
C         -1.28926        2.27732        1.12372
H         -2.00025        1.97465        1.90222
H         -0.95813        3.28561        1.38186
H         -1.80878        2.32290        0.16518
C          1.71168        3.41971        0.06803
C          0.69937        2.09775       -1.53431
C          2.22214        4.27316       -0.89814
H          1.90051        3.58981        1.12216
C          1.17672        2.89871       -2.55857
H          0.08402        1.22458       -1.72748
C          1.94980        4.00842       -2.23527
H          2.81717        5.12886       -0.60035
H          0.93969        2.65691       -3.58822
H          2.33103        4.66020       -3.01418
N          0.97101        2.35488       -0.25298
