# Supplementary material for: Surfing the limits of cyanine photocages one step at a time
Source: Chem Sci. 2024 Nov 11;16(4):1677–83. doi: 10.1039/d4sc07165d (PMC11575602; doi:10.1039/d4sc07165d)
Supplement: SC-016-D4SC07165D-s002 [file SC-016-D4SC07165D-s002.zip › xyz-files/TD-DFT/1c.xyz]

90
	Energy: -1123407.3388047
C         -8.96509       -2.43301        1.09955
C         -7.85183       -2.97434        0.46768
C         -6.73678       -2.15473        0.33522
C         -6.71476       -0.84399        0.81137
C         -7.82897       -0.31806        1.43731
C         -8.95926       -1.12271        1.57964
N         -5.49447       -2.43937       -0.25337
C         -4.65087       -1.38183       -0.17616
C         -5.36688       -0.22445        0.51573
C         -5.52969        0.98312       -0.42778
C         -4.66226        0.18512        1.82379
C         -3.34523       -1.45316       -0.65687
C         -2.36340       -0.45148       -0.63884
C         -1.05371       -0.74397       -1.03585
C          0.14404        0.00630       -1.02836
C          1.32524       -0.77070       -1.10431
C          2.62750       -0.46248       -0.71025
C          3.67164       -1.38442       -0.84185
C          4.98998       -1.21497       -0.42207
N          5.92390       -2.17861       -0.60461
C          0.25539        1.53062       -0.87683
C          7.17144       -1.79436       -0.09023
C          7.05400       -0.51471        0.45304
C          5.63210       -0.02517        0.28890
C          5.60281        1.24902       -0.57864
C          4.99075        0.22963        1.66862
C          8.36994       -2.49942       -0.07962
C          9.46766       -1.87447        0.49923
C          9.36660       -0.59407        1.04584
C          8.15416        0.09485        1.02550
C         -5.15731       -3.71749       -0.85611
C          5.67030       -3.45464       -1.25142
H         -9.85296       -3.04385        1.22128
H         -7.87310       -3.99512        0.10460
H         -7.83288        0.69961        1.81588
H         -9.84257       -0.72784        2.06943
H         -4.56427        1.42723       -0.68039
H         -6.03196        0.69481       -1.35475
H         -6.13812        1.74873        0.06166
H         -4.53630       -0.67228        2.48941
H         -3.67796        0.62228        1.63661
H         -5.26810        0.93024        2.34646
H         -3.03269       -2.40809       -1.06912
H         -2.61492        0.52525       -0.24673
H         -0.90186       -1.78613       -1.31189
H          1.17002       -1.80068       -1.42113
H          2.82755        0.49112       -0.24025
H          3.42165       -2.32924       -1.31556
H          6.03223        1.06762       -1.56699
H          6.19200        2.03185       -0.09364
H          4.58609        1.62932       -0.70664
H          3.95744        0.57483        1.58281
H          5.56019        1.00075        2.19459
H          5.00277       -0.67453        2.28229
H          8.46617       -3.49434       -0.49813
H         10.41926       -2.39414        0.52529
H         10.24071       -0.13147        1.49088
H          8.08486        1.09019        1.45371
H         -4.82567       -3.57374       -1.88773
H         -6.03699       -4.35615       -0.86336
H         -4.36697       -4.21520       -0.28615
H          6.59490       -4.02403       -1.30172
H          4.93451       -4.03158       -0.68376
H          5.30264       -3.29788       -2.26914
C          1.23602        2.10576       -1.92328
H          2.26331        1.82272       -1.70823
H          0.99787        1.72768       -2.91899
H          1.17494        3.19550       -1.94976
C          0.62979        1.90484        0.56011
C          1.49740        2.96509        0.83902
C          0.09359        1.17936        1.62925
C          1.81964        3.28972        2.15340
H          1.93297        3.55206        0.03875
C          0.41155        1.50805        2.94050
H         -0.56514        0.33895        1.43771
C          1.27708        2.56417        3.20700
H          2.49571        4.11518        2.35005
H         -0.01087        0.93120        3.75653
C         -1.63985        1.87192       -2.45327
C         -1.59494        3.21160       -0.53411
C         -2.73880        2.55079       -2.93563
H         -1.17647        1.06314       -2.99878
C         -2.69824        3.91430       -0.96862
H         -1.09714        3.43600        0.39788
C         -3.28206        3.59203       -2.19177
H         -3.15628        2.26007       -3.89229
H         -3.08331        4.71730       -0.35158
H         -4.14151        4.14337       -2.55716
N         -1.06810        2.20867       -1.27145
H          1.52882        2.81848        4.23116
