# Supplementary material for: Surfing the limits of cyanine photocages one step at a time
Source: Chem Sci. 2024 Nov 11;16(4):1677–83. doi: 10.1039/d4sc07165d (PMC11575602; doi:10.1039/d4sc07165d)
Supplement: SC-016-D4SC07165D-s002 [file SC-016-D4SC07165D-s002.zip › xyz-files/TD-DFT/1c_TS.xyz]

90
	Energy: -1123396.0621270
C          8.98981       -2.30705       -0.66741
C          7.80400       -2.93846       -0.31142
C          6.65868       -2.15272       -0.26320
C          6.67424       -0.79027       -0.55766
C          7.86051       -0.17471       -0.91012
C          9.02276       -0.94355       -0.96330
N          5.34272       -2.52471        0.06333
C          4.49443       -1.47603       -0.01191
C          5.27663       -0.22943       -0.41887
C          5.24061        0.84723        0.68297
C          4.78755        0.33491       -1.76773
C          3.12935       -1.62139        0.23760
C          2.14728       -0.62492        0.19259
C          0.80564       -0.93622        0.38617
C         -0.35324       -0.10499        0.37854
C         -1.56935       -0.81846        0.52079
C         -2.89094       -0.45010        0.25477
C         -3.94517       -1.34409        0.42992
C         -5.29532       -1.10108        0.15260
N         -6.23804       -2.04270        0.35185
C         -0.27185        1.37134        0.26250
C         -7.52012       -1.57658        0.00469
C         -7.40558       -0.26231       -0.44442
C         -5.95545        0.16341       -0.39258
C         -5.78235        1.35817        0.56661
C         -5.44828        0.50488       -1.80878
C         -8.73911       -2.24046        0.06686
C         -9.86430       -1.53465       -0.34229
C         -9.76712       -0.21791       -0.79461
C         -8.53269        0.42832       -0.84864
C          4.95096       -3.87729        0.42532
C         -5.97403       -3.37965        0.86095
H          9.90430       -2.88794       -0.71647
H          7.79599       -3.99887       -0.08844
H          7.89575        0.88481       -1.14443
H          9.96284       -0.47845       -1.23896
H          4.23413        1.24792        0.82336
H          5.58897        0.44734        1.63874
H          5.89881        1.67431        0.40325
H          4.81208       -0.43135       -2.54666
H          3.77022        0.72852       -1.70448
H          5.44610        1.15035       -2.07882
H          2.77974       -2.62292        0.47028
H          2.43213        0.39458       -0.02867
H          0.59758       -1.99090        0.55361
H         -1.44212       -1.86422        0.79639
H         -3.10533        0.53554       -0.12958
H         -3.68950       -2.32678        0.81499
H         -6.13501        1.11454        1.57192
H         -6.36883        2.20456        0.19988
H         -4.73975        1.67820        0.63518
H         -4.39553        0.79701       -1.80732
H         -6.02825        1.34081       -2.20844
H         -5.56834       -0.34308       -2.48752
H         -8.83264       -3.26235        0.41507
H        -10.83397       -2.01910       -0.30828
H        -10.66266        0.30751       -1.10773
H         -8.46735        1.45251       -1.20270
H          4.45782       -3.87970        1.40060
H          5.83644       -4.50487        0.48518
H          4.27499       -4.29459       -0.32650
H         -6.90849       -3.93073        0.92673
H         -5.29903       -3.91564        0.18848
H         -5.52998       -3.32530        1.85839
C         -1.43605        2.17421        0.82236
H         -2.18538        2.34760        0.04529
H         -1.90923        1.67361        1.66801
H         -1.10500        3.15839        1.15471
C          0.30946        1.96076       -0.98033
C          0.35497        3.35536       -1.15867
C          0.69314        1.15380       -2.06266
C          0.80422        3.91395       -2.34670
H          0.03392        4.02257       -0.36672
C          1.13057        1.71428       -3.25483
H          0.62184        0.07627       -1.98591
C          1.19721        3.09571       -3.40041
H          0.83367        4.99315       -2.45365
H          1.40570        1.06603       -4.08021
C          0.71449        1.25325        2.87745
C          1.90819        2.74974        1.57674
C          1.37188        1.65923        4.02516
H         -0.04391        0.47726        2.89267
C          2.60680        3.21147        2.68227
H          2.08282        3.14467        0.58207
C          2.33247        2.66077        3.92797
H          1.12898        1.19989        4.97632
H          3.34939        3.99156        2.55996
H          2.85788        3.00731        4.81152
N          0.98421        1.79268        1.68524
H          1.53658        3.53223       -4.33372
