# Supplementary material for: Surfing the limits of cyanine photocages one step at a time
Source: Chem Sci. 2024 Nov 11;16(4):1677–83. doi: 10.1039/d4sc07165d (PMC11575602; doi:10.1039/d4sc07165d)
Supplement: SC-016-D4SC07165D-s002 [file SC-016-D4SC07165D-s002.zip › xyz-files/TD-DFT/1d.xyz]

94
	Energy: -1195246.2255943
C          9.06315       -1.94399       -1.84981
C          7.97192       -2.69528       -1.42950
C          6.84761       -1.99761       -1.00307
C          6.79595       -0.60380       -0.99243
C          7.88834        0.13092       -1.41266
C          9.02743       -0.54908       -1.84332
N          5.62307       -2.49604       -0.53205
C          4.76195       -1.49557       -0.22251
C          5.44543       -0.15472       -0.47978
C          5.61025        0.65405        0.82145
C          4.70676        0.66770       -1.55383
C          3.46911       -1.75706        0.22378
C          2.47217       -0.83218        0.56949
C          1.17562       -1.27007        0.86036
C         -0.03101       -0.58652        1.13223
C         -1.20071       -1.36383        0.94510
C         -2.51171       -0.96327        0.69253
C         -3.53945       -1.89572        0.50387
C         -4.86628       -1.62044        0.18307
N         -5.77980       -2.60897        0.02138
C         -0.16540        0.89376        1.51643
C         -7.04289       -2.09688       -0.30880
C         -6.95931       -0.70516       -0.36397
C         -5.54363       -0.27173       -0.05274
C         -5.52079        0.61191        1.21037
C         -4.93372        0.47181       -1.25894
C         -8.22880       -2.78006       -0.55523
C         -9.34855       -2.01673       -0.86215
C         -9.28130       -0.62380       -0.91999
C         -8.08112        0.04130       -0.67024
C          5.31715       -3.91044       -0.40796
C         -5.48990       -4.02440        0.17006
H          9.95722       -2.45510       -2.18995
H          8.01638       -3.77790       -1.44507
H          7.86853        1.21656       -1.41314
H          9.89390        0.01059       -2.17810
H          4.64376        0.96135        1.22731
H          6.13716        0.07331        1.58291
H          6.19572        1.55532        0.61918
H          4.58052        0.09194       -2.47393
H          3.71956        0.99043       -1.21288
H          5.28938        1.56126       -1.79384
H          3.17929       -2.80207        0.28330
H          2.70159        0.22501        0.53816
H          1.04285       -2.34587        0.75819
H         -1.02561       -2.43678        0.88522
H         -2.73190        0.09022        0.58309
H         -3.26500       -2.94066        0.61541
H         -5.93007        0.08200        2.07397
H         -6.13112        1.50317        1.04157
H         -4.50818        0.94290        1.45492
H         -3.90637        0.79126       -1.06698
H         -5.52951        1.36380       -1.47146
H         -4.93818       -0.15630       -2.15317
H         -8.29914       -3.86069       -0.51541
H        -10.29090       -2.51594       -1.05988
H        -10.17198       -0.05426       -1.16174
H         -8.03794        1.12519       -0.71776
H          5.00913       -4.14313        0.61482
H          6.20459       -4.49347       -0.64117
H          4.51911       -4.19398       -1.10084
H         -6.39993       -4.59805        0.01356
H         -4.74573       -4.34162       -0.56625
H         -5.11620       -4.23234        1.17651
C         -1.14274        1.06125        2.70134
H         -2.16887        0.86063        2.40430
H         -0.89624        0.36545        3.50531
H         -1.09088        2.07570        3.10176
C         -0.54733        1.73786        0.30586
C         -1.41470        2.82698        0.40390
C         -0.01731        1.43765       -0.95999
C         -1.74762        3.59867       -0.70519
H         -1.85361        3.10145        1.35659
C         -0.33281        2.19605       -2.06721
H          0.64265        0.58535       -1.08285
C         -1.20351        3.28999       -1.95401
H         -2.42557        4.43403       -0.58425
H          0.07200        1.96153       -3.04528
O         -1.44802        3.96154       -3.08615
C         -2.31598        5.08720       -3.05192
H         -1.92422        5.86678       -2.39052
H         -2.35408        5.46283       -4.07293
H         -3.32244        4.79857       -2.73141
C          1.73853        0.68451        3.11795
C          1.67477        2.60396        1.78389
C          2.83517        1.16184        3.80448
H          1.28416       -0.26845        3.34675
C          2.77517        3.12336        2.43377
H          1.16870        3.12942        0.98683
C          3.36603        2.40177        3.46715
H          3.25995        0.56081        4.59961
H          3.15189        4.09367        2.13307
H          4.22314        2.79933        3.99979
N          1.16117        1.40488        2.12853
