# Supplementary material for: Surfing the limits of cyanine photocages one step at a time
Source: Chem Sci. 2024 Nov 11;16(4):1677–83. doi: 10.1039/d4sc07165d (PMC11575602; doi:10.1039/d4sc07165d)
Supplement: SC-016-D4SC07165D-s002 [file SC-016-D4SC07165D-s002.zip › xyz-files/TD-DFT/1d_TS.xyz]

94
	Energy: -1195236.3653184
C          8.88471       -2.23953       -1.45994
C          7.68048       -2.93342       -1.44953
C          6.54777       -2.23004       -1.05722
C          6.59387       -0.88625       -0.68866
C          7.79813       -0.20822       -0.70340
C          8.94801       -0.89484       -1.09228
N          5.21930       -2.67693       -0.95475
C          4.39081       -1.69007       -0.54475
C          5.20350       -0.41664       -0.32278
C          5.16167        0.03310        1.15036
C          4.75419        0.71748       -1.26568
C          3.01971       -1.90003       -0.40118
C          2.05492       -0.97093        0.00736
C          0.70475       -1.30734        0.02709
C         -0.44117       -0.54445        0.39161
C         -1.67114       -1.22076        0.18482
C         -2.98156       -0.74712        0.11024
C         -4.05259       -1.60450       -0.14759
C         -5.39426       -1.24055       -0.28730
N         -6.35302       -2.15456       -0.54668
C         -0.34538        0.82583        0.95897
C         -7.62385       -1.56051       -0.64428
C         -7.48834       -0.18832       -0.43886
C         -6.03341        0.14326       -0.19286
C         -5.85475        0.76143        1.20825
C         -5.50818        1.08936       -1.29204
C         -8.85261       -2.15828       -0.89753
C         -9.96438       -1.32540       -0.93981
C         -9.84583        0.05020       -0.73627
C         -8.60233        0.62861       -0.48378
C          4.79495       -4.03228       -1.26388
C         -6.11008       -3.57898       -0.70804
H          9.78980       -2.75561       -1.76108
H          7.64934       -3.97661       -1.74114
H          7.85666        0.83860       -0.42132
H          9.90185       -0.37915       -1.11104
H          4.15940        0.34990        1.44768
H          5.48170       -0.77055        1.81857
H          5.84026        0.87894        1.29087
H          4.78292        0.39565       -2.30972
H          3.74239        1.06321       -1.04070
H          5.43318        1.56778       -1.15851
H          2.64845       -2.88845       -0.65561
H          2.35950        0.03061        0.27932
H          0.47902       -2.31790       -0.30702
H         -1.56220       -2.27926       -0.04643
H         -3.17722        0.30903        0.21853
H         -3.81335       -2.65848       -0.25389
H         -6.22155        0.08932        1.98804
H         -6.42539        1.69180        1.26954
H         -4.80847        0.99551        1.41969
H         -4.45170        1.33091       -1.15349
H         -6.07336        2.02469       -1.26476
H         -5.63221        0.64984       -2.28480
H         -8.96289       -3.22430       -1.05790
H        -10.94055       -1.75577       -1.13493
H        -10.73127        0.67516       -0.77544
H         -8.51995        1.69978       -0.32731
H          4.29285       -4.47797       -0.40131
H          5.66566       -4.63614       -1.50636
H          4.11645       -4.03495       -2.12181
H         -7.05093       -4.08442       -0.90986
H         -5.43161       -3.75623       -1.54690
H         -5.67823       -3.99701        0.20530
C         -1.49303        1.28113        1.84922
H         -2.25307        1.79430        1.25470
H         -1.95724        0.44586        2.37478
H         -1.14722        1.99789        2.59433
C          0.23636        1.90267        0.12382
C          0.24034        3.23810        0.56384
C          0.68264        1.66888       -1.19389
C          0.69735        4.27861       -0.22944
H         -0.12164        3.48961        1.55450
C          1.12917        2.69276       -1.99835
H          0.64801        0.66875       -1.60644
C          1.15170        4.01394       -1.52586
H          0.68318        5.28863        0.15994
H          1.45096        2.50707       -3.01690
O          1.60604        4.93370       -2.38105
C          1.61785        6.30330       -1.99309
H          2.26946        6.46074       -1.12767
H          2.01156        6.84878       -2.84878
H          0.60623        6.65550       -1.76866
C          0.67924       -0.50248        3.22956
C          1.83127        1.44690        2.75416
C          1.35880       -0.66407        4.42435
H         -0.07305       -1.20929        2.89464
C          2.55174        1.35550        3.93577
H          1.97693        2.26120        2.05216
C          2.30963        0.28432        4.78708
H          1.14041       -1.51585        5.05799
H          3.28494        2.11599        4.17867
H          2.85226        0.18990        5.72168
N          0.91908        0.53307        2.42110
