# Supplementary material for: Surfing the limits of cyanine photocages one step at a time
Source: Chem Sci. 2024 Nov 11;16(4):1677–83. doi: 10.1039/d4sc07165d (PMC11575602; doi:10.1039/d4sc07165d)
Supplement: SC-016-D4SC07165D-s002 [file SC-016-D4SC07165D-s002.zip › xyz-files/TD-DFT/General_Information.txt]

All calculations were performed with Gaussian16 rev. C.02 suite of electronic structure programs.[1] The geometries 
of the potential energy minima or transition states were optimized at TD-DFT CAM-B3LYP/6-31G(d) level of theory. The nature of 
all stationary points was verified by frequency calculations. The nature of the transition states was verified by 
performing IRC calculations that connected the transition state structure with the potential energy minima. Due to 
computed low imaginary force constants, the IRC paths did not always fully converge to the corresponding energy minima. 
Consequently, the geometry of the last point of the IRC path was optimized by calculating the full Hessian matrix in each 
optimization step to make sure that the optimization converged to the correct energy minimum.
For 1a-d : Spin = 1, Charge = 2.

Table 1. Energies and zero-point vibrational potential energey correction (ZPVE) of Minima.
Molecule	Energy		ZPVE			
		in Hartree	Hartree/Particle
1a		-1559.286126	0.696599
1b		-1598.566919	0.725153
1c		-1790.192261	0.778058
1d		-1904.674216	0.811308

Table 2. Energies and zero-point vibrational potential energey correction (ZPVE) of transition-states.
Molecule	Energy		ZPVE			
		in Hartree	Hartree/Particle
1a-TS		-1559.263984	0.693425
1b-TS		-1598.550686	0.722450
1c-TS		-1790.179453	0.776471
1d-TS		-1904.662715	0.809634


References
[1] Gaussian 16, Revision C.02, M. J. Frisch, G. W. Trucks, H. B. Schlegel, G. E. Scuseria, M. A. Robb, J. R. Cheeseman, G. Scalmani, 
V. Barone, G. A. Petersson, H. Nakatsuji, X. Li, M. Caricato, A. V. Marenich, J. Bloino, B. G. Janesko, R. Gomperts, B. Mennucci, 
H. P. Hratchian, J. V. Ortiz, A. F. Izmaylov, J. L. Sonnenberg, D. Williams-Young, F. Ding, F. Lipparini, F. Egidi, J. Goings, B. Peng, 
A. Petrone, T. Henderson, D. Ranasinghe, V. G. Zakrzewski, J. Gao, N. Rega, G. Zheng, W. Liang, M. Hada, M. Ehara, K. Toyota, R. Fukuda, 
J. Hasegawa, M. Ishida, T. Nakajima, Y. Honda, O. Kitao, H. Nakai, T. Vreven, K. Throssell, J. A. Montgomery, Jr., J. E. Peralta, F. Ogliaro, 
M. J. Bearpark, J. J. Heyd, E. N. Brothers, K. N. Kudin, V. N. Staroverov, T. A. Keith, R. Kobayashi, J. Normand, K. Raghavachari, A. P. Rendell,
J. C. Burant, S. S. Iyengar, J. Tomasi, M. Cossi, J. M. Millam, M. Klene, C. Adamo, R. Cammi, J. W. Ochterski, R. L. Martin, K. Morokuma, 
O. Farkas, J. B. Foresman, and D. J. Fox, Gaussian, Inc., Wallingford CT, 2016.
